# Supplementary material for: Prognostic tools and candidate drugs based on plasma proteomics of patients with severe COVID-19 complications
Source: Nat Commun. 2022 Feb 17;13:946. doi: 10.1038/s41467-022-28639-4 (PMC8854716; doi:10.1038/s41467-022-28639-4)
Supplement: Supplementary file 5 — Supplementary Data 2 [file 41467_2022_28639_MOESM5_ESM.xlsx]

## Sheet: Olink Data
Supplementary Data 2. Olink and clinical data for the cohort from Qatar.
Panel	Olink CELL REGULATION(v.3702)	Olink METABOLISM(v.3403)	Olink CARDIOVASCULAR III(v.6114)-Olink METABOLISM(v.3403)	Olink METABOLISM(v.3403)	Olink CARDIOVASCULAR III(v.6114)	Olink CARDIOVASCULAR II(v.5004)	Olink ORGAN DAMAGE(v.3311)	Olink NEUROLOGY(v.8012)	Olink CARDIOVASCULAR II(v.5004)-Olink CELL REGULATION(v.3702)	Olink CELL REGULATION(v.3702)	Olink CARDIOVASCULAR II(v.5004)	Olink IMMUNE RESPONSE(v.3202)	Olink INFLAMMATION(v.3021)-Olink CARDIOVASCULAR III(v.6114)	Olink NEURO EXPLORATORY(v.3911)	Olink CELL REGULATION(v.3702)	Olink CARDIOMETABOLIC(v.3603)	Olink ORGAN DAMAGE(v.3311)	Olink NEUROLOGY(v.8012)	Olink INFLAMMATION(v.3021)	Olink CELL REGULATION(v.3702)	Olink ORGAN DAMAGE(v.3311)	Olink CARDIOVASCULAR II(v.5004)	Olink CARDIOMETABOLIC(v.3603)	Olink INFLAMMATION(v.3021)	Olink NEUROLOGY(v.8012)	Olink CARDIOVASCULAR III(v.6114)	Olink CARDIOVASCULAR II(v.5004)	Olink IMMUNE RESPONSE(v.3202)	Olink CELL REGULATION(v.3702)	Olink CELL REGULATION(v.3702)	Olink NEURO EXPLORATORY(v.3911)	Olink CARDIOMETABOLIC(v.3603)	Olink METABOLISM(v.3403)	Olink INFLAMMATION(v.3021)	Olink NEUROLOGY(v.8012)	Olink NEUROLOGY(v.8012)	Olink NEURO EXPLORATORY(v.3911)	Olink ORGAN DAMAGE(v.3311)	Olink INFLAMMATION(v.3021)	Olink CARDIOVASCULAR III(v.6114)	Olink NEURO EXPLORATORY(v.3911)	Olink NEUROLOGY(v.8012)	Olink NEUROLOGY(v.8012)	Olink CELL REGULATION(v.3702)	Olink METABOLISM(v.3403)	Olink INFLAMMATION(v.3021)	Olink CELL REGULATION(v.3702)	Olink INFLAMMATION(v.3021)	Olink NEUROLOGY(v.8012)
Assay	GSAP	LILRA5	NT-proBNP	SNAP23	CCL24	LGALS9	STXBP3	LGALS8	TNFRSF10A	NFKBIE	AGRP	DFFA	TNFRSF11B	WWP2	GFRA2	CHL1	CES2	NCAN	CXCL11	STX16	ITGB1BP1	TNFRSF10B	NRP1	TNFSF11	MSTN	TNFRSF10C	TNFRSF13B	BACH1	WNT9A	PCDH17	EREG	PLXNB2	ANGPT2	AXIN1	EPHB6	MATN3	DEFB4A	INPPL1	CCL25	CCL16	PLA2G10	FLRT2	PLXNB1	CRX	KLK10	TWEAK	BCL2L11	TNFSF14	LAT
Uniprot ID	A4D1B5	A6NI73	NA	O00161	O00175	O00182	O00186	O00214	O00220	O00221	O00253	O00273	O00300	O00308	O00451	O00533	O00748	O14594	O14625	O14662	O14713	O14763	O14786	O14788	O14793	O14798	O14836	O14867	O14904	O14917	O14944	O15031	O15123	O15169	O15197	O15232	O15263	O15357	O15444	O15467	O15496	O43155	O43157	O43186	O43240	O43508	O43521-2	O43557	O43561
Ensembl ID	ENSG00000186088	ENSG00000187116	NT-proBNP	ENSG00000092531	ENSG00000106178	ENSG00000168961	ENSG00000116266	ENSG00000116977	ENSG00000104689	ENSG00000146232	ENSG00000159723	ENSG00000160049	ENSG00000164761	ENSG00000198373	ENSG00000168546	ENSG00000134121	ENSG00000172831	ENSG00000130287	ENSG00000169248	ENSG00000124222	ENSG00000119185	ENSG00000120889	ENSG00000099250	ENSG00000120659	ENSG00000138379	ENSG00000173535	ENSG00000240505	ENSG00000156273	ENSG00000143816	ENSG00000118946	ENSG00000124882	ENSG00000196576	ENSG00000091879	ENSG00000103126	ENSG00000106123	ENSG00000132031	ENSG00000171711	ENSG00000165458	ENSG00000131142	ENSG00000275095	ENSG00000069764	ENSG00000185070	ENSG00000164050	ENSG00000105392	ENSG00000129451	ENSG00000239697	ENSG00000153094	ENSG00000125735	ENSG00000213658
OlinkID	OID01308	OID01155	OID01214	OID01163	OID00592	OID00406	OID01106	OID00324	OID01309	OID01310	OID00448	OID01004	OID00571	OID05219	OID01311	OID01216	OID01055	OID00301	OID00486	OID01312	OID01091	OID00396	OID01217	OID00521	OID00328	OID00594	OID00461	OID00996	OID01313	OID01314	OID05151	OID01218	OID01132	OID00487	OID00313	OID00320	OID05200	OID01056	OID00551	OID00654	OID05177	OID00347	OID00364	OID01315	OID01148	OID00555	OID01316	OID00506	OID00371
P064	0.91415	5.32585	5.43046	0.50221	3.74809	9.53997	-0.54018	5.93241	4.26035	2.05367	3.12858	5.6435	8.24485	4.57757	2.69338	1.94948	0.10584	8.39405	7.42637	0.93049	1.58071	6.30703	0.73224	3.0451	2.70072	5.83532	8.13772	1.76529	1.1766	4.50869	0.7144	0.22064	2.76739	1.20413	4.00592	11.1763	-2.13348	1.41494	7.00971	0.35105	8.41956	1.4611	0.06661	0.01793	-0.57391	9.9474	3.50738	3.21618	3.69512
P022	0.46852	3.38787	3.68767	0.46631	4.2699	8.69584	-0.38255	4.96214	3.35819	0.4653	2.47431	3.46546	5.39317	3.3501	2.36442	1.57408	0.318	8.05571	6.27091	0.56109	0.93092	5.58164	0.13138	1.24189	1.48114	4.31059	6.55348	0.75802	1.01665	3.05094	-0.36995	0.43157	0.87482	0.62962	2.88227	10.2798	-2.96164	0.9121	3.80567	4.14941	3.19875	0.28998	0.5171	2.65501	-1.66939	7.56622	1.87766	1.96115	2.81677
P029	1.95826	3.57599	3.21772	2.9718	3.14314	8.63845	-0.41356	5.52345	2.44886	1.62409	2.70552	4.60596	5.23721	4.6836	1.815	2.39867	-0.28486	7.94412	8.05363	1.08559	1.12482	4.46505	0.15986	1.02271	1.2231	5.11814	6.72779	2.46986	0.6577	2.88436	-0.3311	0.5896	1.07547	2.12244	1.6857	10.0123	-3.18671	3.26842	3.22544	1.75897	3.1076	0.01855	0.30674	-1.04422	-1.63084	6.74459	1.53896	3.95179	4.89753
P057	0.97319	3.44821	1.15323	0.26395	2.01263	8.3576	-0.84509	5.14824	3.49898	1.13742	2.49393	3.78146	5.53284	3.02083	1.8952	1.78624	-0.3143	7.9361	7.8618	0.99242	1.11721	4.4329	0.09258	1.49214	2.49436	3.94902	7.38561	1.00145	1.29292	2.807	1.12745	0.46523	0.97044	0.32256	1.82693	8.45862	-2.35669	0.11515	4.67267	4.41292	3.63631	0.28545	0.31296	-0.11064	-0.58395	7.13345	1.84774	5.09896	4.29372
P002	0.85794	1.90145	0.837355	0.25631	3.741	6.76631	-0.55465	4.47562	1.96487	0.75594	1.55068	2.76216	5.0161	3.32283	2.52944	1.45315	0.13654	7.28769	5.61684	0.1316	1.26795	3.75393	0.03037	3.32269	3.9	4.19671	7.0009	0.5741	1.2017	2.88824	0.26368	0.17794	1.58607	0.32212	2.60208	6.99882	-1.24186	0.33955	3.63066	4.74387	3.61672	1.58713	0.22743	-0.24491	-0.55907	7.68996	2.04981	2.45011	3.0685
P014	1.27708	2.62757	0.35131	0.1584	3.44516	8.3704	-0.74113	4.47697	2.65469	0.71527	2.2328	3.5111	5.16838	3.17975	1.71241	1.23319	-0.02749	6.97756	7.56608	0.52954	1.19115	4.84818	0.12114	1.75159	0.38928	3.86467	6.73491	0.77725	1.21842	2.73337	-0.4471	0.4476	0.77099	0.5747	2.4647	9.5793	-3.31145	0.7542	2.65772	2.98669	3.97663	0.36716	0.75476	-0.05831	-1.12894	6.49613	1.42876	3.21373	2.38679
P051	2.30196	3.49358	1.02018	0.83445	4.55953	8.45566	-0.43126	6.72845	2.82087	1.88555	3.32286	6.10393	5.84516	4.26942	2.59861	1.50749	-0.07435	8.06166	7.13052	0.52047	0.9689	4.86259	0.1331	2.59544	0.88217	4.4234	7.46492	1.83864	0.80005	3.22922	0.13783	0.34685	1.47856	1.56881	2.47405	7.10471	-3.14335	1.8817	5.6853	5.48054	2.42963	0.95009	0.53417	-0.41499	-0.49811	7.50483	2.35403	4.2772	4.17045
P082	0.7814	4.1171	3.47797	0.98853	5.51215	9.33793	-0.51391	5.20562	3.53875	1.1775	4.77825	4.55645	6.64808	3.58242	2.42046	2.85218	-0.31055	7.20598	6.52875	-0.09464	1.09552	6.64297	0.10891	0.3115	-0.06185	4.63459	6.85206	1.13786	1.41326	4.0247	0.55978	0.75273	2.08035	1.5634	2.52601	9.68872	-0.62557	1.13531	5.37334	5.85828	4.42053	0.4561	0.98853	-1.46579	-1.05023	8.3304	2.28647	5.59951	3.96417
P120	1.23438	2.498	1.26579	0.96124	2.37023	6.71162	-0.75908	4.26136	1.44639	1.14142	0.97546	3.93472	5.28707	3.63448	2.3596	1.86244	0.71555	8.05202	8.90527	0.69168	1.24963	3.09289	-0.23702	9.9569	3.74305	2.67269	6.26522	1.62246	0.64989	2.44393	-0.31135	-0.08344	1.22529	9.66412	1.81227	6.53236	-1.47089	1.5447	7.4185	4.10687	2.78074	0.77337	0.1055	0.54978	-0.6634	10.1562	1.17474	6.53452	3.15364
P066	1.59817	3.65944	1.94253	3.97267	3.16223	9.86387	-0.03956	8.42298	3.6953	2.29609	5.38535	5.73614	6.23033	4.9115	1.71778	1.14532	-0.17776	7.40482	12.6762	2.35309	1.50792	5.64145	0.03654	0.99999	0.48304	4.59207	8.16952	1.58459	1.00798	2.96293	4.24697	1.24421	3.75443	1.80874	2.09286	9.78913	0.3548	3.45501	4.62645	5.22277	3.72236	0.22248	3.78511	3.28015	-0.54241	6.99163	2.01732	6.51307	7.66424
P072	1.25298	3.56157	0.997275	0.52634	2.49029	8.05684	-0.39594	4.49393	2.19268	0.98218	2.87725		4.82561	2.85884	2.16758	1.0115	-0.35658	8.08794	7.60159	0.24851	1.37185	3.33746	0.02203	3.39604	2.7441	3.53171	6.99432		1.04209	3.1734	0.29078	0.09613	1.41	0.70024	2.49455	7.32447	-0.60497	0.46386	3.81672	4.36755	4.53572	0.7679	0.13934	-0.8814	-0.01394	7.12528	1.96074	2.91334	4.02557
P077	1.45297	1.68738	0.614195	0.37956	4.7889	7.23689	-0.84016	3.32268	1.79126	1.11975	1.40643	3.38571	4.92343	4.06727	2.16772	1.43248	0.07246	7.78429	5.36572	0.3894	0.87947	2.75781	-0.23377	2.98108	2.42541	4.66978	6.16191	1.23082	0.46745	2.96939	-0.05049	-0.10386	0.84004	0.80988	1.84249	6.52813	-2.11145	0.78577	2.56873	5.40234	3.1571	0.62395	-0.05234	-0.55928	-1.76775	7.40797	1.34674	3.47364	3.44708
P143	0.50052	2.06877	-0.10303	1.53602	2.80366	6.05221	-0.83522	3.22937	1.71818	0.94967	1.46756	3.34221	4.34098	3.20444	0.43005	1.59486	-0.39647	6.24958	5.15107	0.82876	1.2509	2.8343	-0.03627	3.08426	2.34446	3.74709	5.41494	0.9204	0.52439	2.06902	-0.42499	0.12598	0.94454	1.53838	1.70377	5.63236	-1.95896	1.48983	2.82397	3.9784	3.16009	0.1469	-0.29794	-1.68663	-1.31434	7.20508	1.56972	1.73695	2.63588
P001	1.04448	2.82601	2.5042	2.46778	3.07717	7.97335	-0.16333	5.58421	3.20964	2.01959	2.28554	4.978	5.42955	4.51386	1.94846	1.27511	0.01304	7.58538	7.39085	0.77229	1.5031	5.01029	-0.07978	1.50657	2.08761	3.64042	7.23959	2.37917	1.50685	3.04255	0.26402	0.58473	1.24148	3.1201	2.29633	8.51652	-0.83034	3.94077	5.46969	3.24914	4.86741	0.56673	0.64049	4.9615	-0.7342	7.08071	1.8006	4.44498	5.79491
P003	-0.01245	2.06392	0.317365	0.55783	4.8491	6.33593	-0.62747	3.80367	1.31717	0.41924	1.60544	2.33628	4.76063	2.75324	2.02992	1.70723	0.09777	7.40595	5.9938	0.80396	1.12163	2.75945	-0.07225	3.15083	2.50907	4.30574	6.28902	0.48034	0.77944	2.96293	-0.07124	0.14999	1.41638	0.29823	1.70137	6.83338	0.38054	0.57083	4.65996	4.57925	3.80918	0.46296	0.13056	1.12609	-0.64716	7.55914	1.55229	1.74991	2.47311
P004	1.1107	2.30867	0.971275	-0.09188	4.21867	7.94738	-0.57347	4.83811	2.49365	0.35765	3.99925	4.02248	5.12413	4.32619	2.9236	1.39187	-0.6102	7.44542	8.21822	1.03856	1.24408	4.16302	0.20014	3.28166	1.67023	4.41397	7.32464	0.43239	1.05379	3.64552	0.94456	0.62916	1.69156	0.57058	2.31693	7.09825	-0.11447	0.50703	3.81404	3.57336	4.15865	0.72459	0.33384	1.45265	0.13724	8.54704	2.38554	3.02995	3.99039
P005	2.20188	2.78984	0.38296	4.85429	5.47008	7.13125	-0.07305	5.91173	2.14368	3.05037	1.91244	5.66538	4.79837	5.64914	1.8037	1.15926	-0.41367	6.91832	7.52636	1.14325	1.44455	3.49064	-0.02218	3.5888	1.92053	5.00978	7.05552	2.87076	0.76607	2.21094	2.07914	0.28068	1.29787	4.86238	2.10665	6.97855	-0.18199	5.44913	4.14006	4.8541	4.53319	0.58771	0.22699	0.25073	-0.50376	8.62705	1.9871	4.49357	6.79164
P006	3.33287	1.92405	1.44262	0.40561	2.98987	7.22462	-0.16649	4.09942	1.86247	0.73537	1.26605	3.23943	4.38762	3.33905	2.04138	1.38432	0.00284	7.36283	7.60939	0.30413	1.3595	3.34828	0.10962	3.51198	2.73984	3.97694	6.24212	0.67729	0.99753	2.72185	1.38538	0.27851	1.01501	0.84386	1.94242	6.84802	-2.85226	1.18596	3.14966	3.17682	3.17913	0.68929	0.28674	-0.41626	-0.19507	7.89072	2.59234	2.92811	4.70513
P007	3.48475	1.90202	-0.20915	0.16128	2.88811	7.27274	-0.37786	3.24856	1.43935	0.64739	0.95757	2.90986	4.03819	2.82576	2.06409	1.31241	-0.26542	7.31904	6.05912	1.42126	1.21229	2.77467	-0.13242	4.08679	2.16033	2.80372	7.18961	0.7496	0.25507	2.81498	-0.06941	0.02625	1.17096	0.33907	2.00871	6.56401	-1.78558	0.43382	3.59215	3.56089	2.86069	0.13475	0.16949	4.1254	-1.04846	7.4232	1.43575	1.77864	1.61209
P008	2.92014	2.84797	0.62072	1.80076	2.57955	8.35221	-0.44366	5.13401	2.67999	1.32993	2.75737	4.2381	6.12172	4.10963	2.22968	1.13173	1.34391	6.93778	7.87963	0.6035	1.51189	5.14364	0.01625	1.8756	1.34912	3.82094	6.56715	1.44825	1.15162	4.11791	-0.17706	1.09901	2.03074	2.08995	2.40403	10.5812	-3.95731	2.62747	4.1217	3.92564	4.26112	0.68823	0.48722	-0.43199	-1.41778	6.77639	1.69929	2.7811	4.47312
P009	0.92636	4.19437	7.66022	0.58667	5.73461	9.27006	-0.14636	4.89318	4.74094	1.42629	4.25024	4.40171	5.97131	3.43224	2.70469	1.50241	0.73416	7.57637	6.13725	0.61927	1.39807	8.17425	0.22372	0.6166	0.16169	5.4094	7.95461	1.10384	3.10974	3.90072	0.34213	0.8364	3.7984	0.37177	3.78852	8.08779	-0.88189	0.64262	6.18561	5.0156	4.97581	1.33679	2.18043	0.26319	-0.65795	6.91586	3.75416	2.53346	3.55362
P010	6.75168	3.0511	2.84023	0.15489	2.93054	8.06932	-0.33079	4.54037	2.81021	0.74607	3.21197	4.2934	5.30015	3.69395	1.75319	0.72521	-0.0754	7.70837	6.76122	0.45936	1.09097	5.2482	0.06305	2.07023	1.63374	4.02972	8.26675	0.94346	1.0352	1.92029	0.13303	0.84182	2.72703	0.43926	2.75228	10.6169	-1.33861	0.77143	3.62092	4.53613	3.10001	0.59024	0.85427	0.13602	-1.37769	7.33531	1.80706	3.1942	3.78466
P011	0.92125	3.84048	6.8397	0.6097	4.54984	9.13101	-0.5633	5.24807	5.19628	1.53057	7.62424	4.78444	6.12028	3.2902	2.0604	1.20934	1.48891	6.62826	7.29056	0.25265	1.49654	9.15127	0.21902	1.16769	0.86666	4.92671	9.04274	1.72526	3.06712	3.34365	0.86049	1.02162	2.08141	1.94811	3.91241	10.665	2.22961	0.58938	6.32568	5.5156	5.68069	1.47893	2.39633	0.63377	-0.73367	6.69122	3.8122	3.50129	4.50893
P012	0.13268	3.67282	3.09811	0.87769	4.34549	8.83522	-0.2344	3.95663	2.92155	1.14369	2.40567	3.76615	5.42084	3.45836	2.32272	1.36972	-0.21128	7.23137	8.6918	0.61838	1.41474	5.12485	0.36376	2.88782	1.14941	4.15649	7.89335	0.90743	1.9891	2.94107	0.79908	0.64992	1.51905	0.66516	2.56178	7.09349	0.92078	1.06068	4.55022	5.28309	4.13504	0.76918	2.88837	-0.13834	-0.06027	7.1992	2.22826	3.91404	3.77474
P013	1.47912	2.58623	0.579765	2.17186	2.89678	7.71592	-0.69381	4.05025	1.51203	0.85274	0.83557	3.22881	4.33329	3.35582	1.64576	1.34942	-0.03795	7.21005	6.98797	1.22071	1.71489	3.01511	-0.22162	3.65129	2.40592	3.07988	6.28057	1.00183	0.96138	1.96237	0.05661	0.34445	1.18932	2.20241	1.56718	7.22143	-4.0149	2.57205	2.6672	3.85518	1.7865	0.19867	-0.10602	-0.95977	-0.54555	7.24971	1.75011	2.89878	4.78758
P015	0.94713	3.56273	3.19077	-0.05692	1.71164	8.76396	-0.28901	5.10617	4.97614	1.12195	3.70379	4.21317	6.61089	3.11584	2.18778	1.34761	0.78949	8.24344	8.77488	0.34407	1.52812	5.85165	-0.11111	1.72813	0.84149	3.95583	7.83424	1.4624	1.75668	3.53397	0.1936	0.86583	1.59191	0.39889	2.89235	8.97598	1.15753	0.78858	4.6347	2.73483	3.18672	1.03467	1.48706	0.76287	0.13035	7.73741	1.84207	5.12102	3.16244
P016	5.54004	3.04423	0.28751	2.91217	4.71948	7.29463	-0.38672	5.01711	1.80655	1.53617	3.37412	3.8019	5.05622	4.22177	1.88979	2.62269	-0.49433	6.63143	6.46413	0.62407	1.28078	3.85064	0.28648	3.4492	1.54195	3.62893	6.52045	3.09581	1.5281	1.8518	1.72376	0.14746	1.93466	2.74163	2.14753	6.49267	1.76654	3.147	5.02092	4.70069	4.05074	0.3624	0.30306	1.78834	-0.35779	7.81541	1.98583	3.34262	5.10684
P017	0.71042	4.01457	1.04838	0.33599	4.36472	7.97261	-0.08865	5.32225	4.16552	1.08336	4.03299	4.85998	7.13184	3.50985	2.74607	1.40756	-0.14583	7.43521	7.83445	1.30464	1.10731	5.82091	0.155	0.52567	0.10861	4.98016	8.82969	1.12857	1.3641	3.92377	0.0525	0.90446	2.43074	0.58931	2.22066	9.5778	1.07916	0.58352	4.74109	3.84755	4.63674	1.38211	0.98003	-0.28364	-0.28725	7.57369	1.80502	4.23857	4.01434
P018	0.56461	4.55661	4.74926	0.90138	6.05756	9.04641	-0.46621	5.13479	4.56236	2.07482	5.12568	5.19762	5.94667	4.12488	2.4412	1.88776	0.22221	7.93674	8.94243	0.60233	1.25339	8.21545	0.45406	1.34365	1.71427	5.31625	9.75609	1.38386	3.16753	4.02758	0.8191	0.77964	3.70218	1.33739	3.59207	10.2415	-1.16368	1.32791	4.43253	6.16558	5.3452	1.30123	4.80346	7.14399	0.11359	7.54475	3.81634	3.73553	4.13163
P019	1.12461	3.23721	4.53064	0.23599	5.31841	8.367	-0.47818	5.59365	2.72567	0.68591	2.82004	3.32223	5.55458	2.80969	2.12121	1.50191	-0.53317	6.98735	6.05064	0.78915	1.08886	5.44363	0.40772	1.51819	0.2299	4.37575	6.53744	0.79342	1.81102	3.2988	-0.20542	0.8853	1.56212	0.30112	2.25154	11.0694	-2.18945	0.12265	4.03673	3.51928	4.56342	1.09211	1.18499	0.11657	-1.04782	6.74524	1.38422	3.2361	2.86152
P020	0.47765	3.51651	1.98183	0.29944	6.2382	8.905	-0.41602	4.86687	3.19745	1.08355	3.34191	3.77805	5.58271	3.43338	2.45379	1.79386	0.37944	7.15861	7.00648	0.72161	1.33963	5.62637	0.24181	1.72507	1.05634	3.80513	8.93864	0.93295	1.84021	3.34825	0.0679	0.90454	1.61529	0.62187	2.38369	7.59781	-1.03468	0.51354	4.61478	5.37107	3.75097	0.63997	0.44111	0.0657	-0.55083	6.9999	1.90165	2.68204	3.46236
P021	0.78813	3.77113	2.5267	0.59712	4.4905	8.60317	-0.61354	6.01093	3.11569	1.11348	3.08647	4.75919	5.65924	3.71977	2.44062	1.15897	-0.37611	8.00279	8.96431	0.52316	1.16629	5.41138	0.1519	1.63797	0.1413	4.78172	7.67131	1.09807	1.57914	3.13723	2.3346	1.08691	2.33734	0.6688	2.51673	11.3132	-1.6953	1.0031	4.01004	5.72564	3.65791	0.71203	1.20824	0.16389	-1.2209	6.89069	2.52883	4.72753	5.6444
P023	0.91196	3.49108	2.95813	1.55454	2.10634	8.43053	-0.30642	6.30761	2.26777	2.53255	1.67283	7.45248	5.02707	5.16668	1.46422	1.13784	0.67832	7.76285	8.06377	1.2376	1.08978	4.47479	-0.07115	0.69229	0.79486	3.85315	6.72994	1.85396	0.95222	1.99598	0.36267	0.47294	1.65577	1.18429	2.16275	10.5136	-3.22464	3.06538	3.15128	2.93716	3.36267	0.42057	0.22385	-0.37444	-1.56121	6.18816	1.7317	4.56545	3.81692
P024	1.65785	3.4055	4.90065	0.21617	3.36521	8.3144	-0.66292	4.86646	2.46224	0.69042	2.23956	3.32893	5.91411	3.23837	2.47948	1.5901	0.09831	8.33515	6.23423	0.8481	1.4224	5.14978	0.20562	2.51282	1.48294	4.21234	6.90279	0.54638	2.15576	3.16105	0.07123	0.63519	0.99689	0.11865	2.83459	11.2683	-3.62158	0.07208	4.12072	4.27981	3.59363	0.5011	2.38108	2.11008	-1.23432	7.82962	1.26101	3.08918	2.8764
P025	1.05286	3.86733	2.0065	-0.06166	1.87422	8.99036	-0.64074	5.44856	3.55888	0.58489	3.26783	4.00481	6.5648	2.46063	1.57102	1.39245	-0.18011	7.45664	9.12193	0.8042	1.16477	5.47487	0.00198	0.21129	1.14025	3.81034	7.67353	1.6008	0.95341	3.0791	-0.23261	0.74685	1.56492	0.55211	1.76568	9.7408	-0.26014	0.45821	4.12721	2.67555	3.97638	0.29987	0.81395	-0.88782	-0.01112	7.0906	1.861	5.0968	2.64371
P026	1.67156	2.84203	2.44769	2.18261	3.1539	7.7942	-0.54407	5.4681	3.74843	1.03157	4.2365	5.29466	5.85135	4.36451	2.27343	1.02695	0.88795	8.43387	4.89786	1.48614	1.61331	6.14222	-0.12281	2.04626	0.16972	4.57501	5.44527	2.04865	0.97343	3.29141	1.37745	1.25302	0.63615	3.20464	3.02081	11.694	-1.51847	3.09677	3.79794	2.6795	5.35963	0.62757	1.04291	-0.38187	-1.13884	8.98623	2.37899	4.75304	5.38327
P027	-0.17868	3.57413	1.88295	0.71992	2.06815	9.09386	-0.49172	5.60764	2.82883	1.4738	3.72024	4.98325	6.01051	4.87031	2.35414	1.45878	0.00146	8.35529	7.58191	0.29048	1.26596	4.70585	0.06106	1.30357	0.92212	4.07649	7.59318	1.30684	1.12289	3.82813	0.28065	1.06672	1.17689	0.82703	1.94612	10.5479	-2.53823	1.09896	3.99893	4.37396	3.47069	0.07286	0.33952	-0.4756	-1.09407	6.81776	1.34074	4.90937	3.71781
P028	1.20666	3.95973	4.69829	1.8274	3.2737	8.16436	-0.59705	4.88503	3.07726	1.27004	3.01318	4.40426	5.45176	3.69062	2.17956	0.96382	-0.28968	7.86286	6.8157	0.16398	1.37369	5.43984	0.03031	0.3221	0.61666	4.85387	7.32178	1.14328	1.60618	3.67533	-0.28301	0.72756	2.7476	1.27803	1.88255	10.5388	-1.70287	1.9983	4.32858	5.37546	3.31463	0.43883	4.85253	-0.60905	-0.68368	5.96533	1.30232	3.52007	3.67876
P030	0.67035	3.32054	1.61775	1.04957	3.06645	8.06344	-0.54675	5.05447	3.15246	1.19784	2.93641	4.65098	6.15843	3.90621	2.34883	1.73057	0.03135	7.52511	6.62813	0.85096	1.35448	5.34347	0.18428	2.04458	2.78237	3.37728	6.78094	1.16718	0.88457	3.29874	1.29008	0.92164	2.92758	1.03674	2.36248	8.22313	-2.89988	2.705	4.14539	3.69327	2.83193	0.57447	0.82191	0.11849	-0.08375	7.09899	2.12603	4.45712	5.95052
P031	0.46241	3.6424	1.96565	2.26508	3.41513	8.92043	-0.42932	5.50796	2.56778	1.20705	3.52219	4.39732	5.73543	3.82764	2.17177	1.61535	-0.02294	7.92749	8.53425	1.25736	1.11183	5.53721	0.26375	1.56212	0.93967	4.62069	7.72996	1.44074	0.59805	3.51787	3.10699	0.97902	2.07398	1.38279	2.12313	10.1953	-1.32741	1.96737	4.0953	4.40983	4.82595	0.46943	0.96676	0.18102	-1.24459	7.8767	2.10605	5.30277	5.35649
P032	2.13632	3.64913	0.754575	4.67353	3.21339	7.73749	-0.21465	6.43899	3.06452	2.87423	2.76702	5.75657	5.42703	5.36286	2.22127	1.69425	0.02335	7.82475	8.85995	1.25749	1.5256	4.21595	0.01051	1.923	2.04686	4.5118	6.97976	3.35417	1.32783	3.00161	1.2307	0.34061	1.30632	4.52263	2.47647	7.33011	-2.17716	5.08206	4.49153	4.95082	3.3985	0.62604	0.16479	0.79951	-0.64375	7.96687	2.58859	4.80713	6.80303
P033	0.86269	2.58715	0.525785	2.8868	3.84979	8.10803	-0.38424	5.64381	1.94329	1.6044	2.13371	4.42969	4.94383	4.90139	1.82956	0.83427	-0.28663	7.64377	6.999	1.47758	1.27552	4.16923	-0.06874	1.40978	1.34624	3.67792	7.00867	2.01425	0.33726	2.11439	1.84955	0.15506	1.05334	2.94552	1.75272	6.92751	-2.32697	4.06792	4.87786	3.47697	3.72123	0.3477	0.16908	-0.27857	-1.16326	7.19696	1.80472	4.44034	5.6702
P034	0.8267	2.54262	2.30753	0.8122	4.1185	6.69123	-0.60206	3.63003	1.63784	0.96039	1.11959	3.49702	4.64288	3.99716	2.40194	1.53634	-0.50271	7.76331	7.46987	0.86593	1.21617	3.08408	0.03422	3.14364	2.4579	3.43269	6.50372	1.2235	0.48629	2.02475	0.26478	0.02217	1.36836	1.06109	1.7919	6.59074	-2.7541	0.93434	3.64669	2.96274	3.44987	0.53984	-0.12885	-0.49876	-0.95646	7.34219	1.47964	3.2166	3.40352
P035	1.60122	3.3336	2.16757	0.84399	4.26109	7.9594	-0.58167	5.80309	2.81446	0.50743	3.0107	3.66405	5.36639	3.68795	2.41629	1.72296	-0.04364	8.04172	8.88766	0.92637	1.61675	5.14158	0.37019	1.28441	0.24096	4.97267	7.01651	1.26295	0.87896	3.01273	0.80797	0.82196	1.41	0.87094	2.40816	9.97317	-1.74593	0.98631	3.25026	4.27379	3.47676	0.47992	0.89835	2.87806	-1.33921	7.03619	1.996	3.14675	4.98492
P036	0.60429	3.10892	1.61204	0.07636	4.07669	7.96517	-0.28715	4.39667	2.94481	0.44476	2.62121	3.5445	6.05445	3.0792	1.95398	0.88304	-0.45733	6.77192	7.02523	0.65324	1.66749	5.67484	0.04321	0.69287	0.39822	4.82255	6.7847	0.77117	0.90628	3.48202	0.32934	0.66783	1.64406	0.45523	2.10057	10.3325	-2.03428	0.34283	3.41669	5.32644	4.16886	0.35512	0.44141	-1.23901	-1.53834	7.11704	1.94805	3.24552	3.54591
P037	1.88226	2.76637	3.16574	0.90617	4.55082	7.7766	-0.48104	4.6064	2.32665	1.76703	1.70579	3.9348	4.64407	4.75495	1.57036	1.29084	-0.17939	6.76142	6.8157	1.27236	1.25369	3.622	-0.13148	1.55765	2.18323	3.78749	6.51706	1.85845	0.88758	1.96906	1.02642	0.09784	1.62779	1.48222	1.68613	7.23486	-1.7184	1.29402	3.35599	3.37416	2.63947	0.20475	0.05782	4.77056	-0.95151	6.83852	2.36886	3.68399	4.4603
P038	0.17636	3.48896	3.08041	0.31508	3.7426	8.89966	-0.23979	4.76153	2.68632	0.81318	2.40862	4.45633	5.57881	3.55715	1.8601	2.27018	-0.03649	7.65433	6.50334	1.25399	1.18634	4.93669	0.05509	1.49709	2.10601	4.11318	7.36263	1.00799	1.03742	2.8434	0.21278	0.58029	1.85386	0.6005	2.06674	9.01669	-2.19358	0.59382	4.77168	5.52397	4.64909	0.20259	0.70878	0.4634	-1.22102	6.72195	1.25079	3.459	4.89441
P039	0.67466	3.41767	2.47656	0.73617	5.40322	8.83579	-0.3765	5.97369	2.85298	1.39188	2.47502	4.71052	5.70575	4.49401	2.59701	1.0726	-0.2521	7.37256	8.79827	1.27663	1.06007	5.49668	0.19664	0.80481	0.36577	3.90222	6.72935	1.91705	1.43007	3.48128	0.93237	0.3976	2.49232	1.41136	1.99435	9.80318	1.09745	1.64253	4.42403	5.75797	4.76254	0.59254	0.8976	-0.56073	-1.11455	7.15939	1.78537	5.19859	3.9187
P040	0.64003	3.13421	0.84936	-0.18798	3.75262	6.42097	-0.49424	3.78094	1.43031	0.47601	1.6668	2.62656	4.49265	2.67423	2.07554	1.52732	-0.36462	8.33484	4.52262	0.05016	1.28322	3.16713	0.19032	3.66941	2.16211	4.43145	6.52142	0.63851	0.66241	2.40554	-8e-05	0.00451	1.71497	0.10066	2.37833	7.11312	-2.10684	-0.1548	3.64503	4.45578	4.17835	0.65366	0.3387	-0.3459	0.06256	7.56352	1.86538	1.65669	1.30783
P041	0.95537	3.53612	0.277785	0.05405	4.0185	7.83568	-0.61395	4.45516	2.21842	0.78405	0.95596	2.94122	5.31669	3.00938	1.93874	1.68559	0.68733	7.53774	6.95023	0.3513	1.33105	3.33711	-0.04057	2.9791	3.14362	2.58289	6.31671	0.63147	0.77514	2.57342	0.41729	0.33607	0.97119	0.39945	1.78766	7.13533	-0.97265	0.30295	4.16621	4.62796	5.09273	0.67439	0.06529	-0.10031	-0.31086	8.05797	1.6826	2.63838	2.35085
P042	-0.01711	3.61193	0.34102	0.64649	1.82985	8.2832	-0.77735	5.44625	3.09013	1.36061	2.58229	3.81592	5.484	3.59969	1.8893	2.10695	0.20944	8.97869	8.2669	1.07583	1.20044	4.30936	0.0697	1.21116	2.84492	3.74524	7.06267	1.7843	0.86154	3.64239	0.46868	0.45635	0.77509	1.15621	2.22606	8.67111	-2.09603	1.64807	4.18598	2.41719	3.24035	0.36323	0.9147	-0.08049	-0.30577	7.37074	2.13975	4.34111	4.75352
P043	0.17174	2.50478	2.75943	-0.00773	2.83597	7.57641	-0.53847	3.57244	2.12898	0.54974	1.49852	2.79323	5.08945	2.35508	1.9076	1.55753	-0.28315	7.38249	5.34786	0.29486	1.20999	3.94892	-0.06949	2.19257	2.07174	4.98456	6.43129	0.92102	0.51053	2.16806	-0.17557	0.17205	1.59146	0.01236	1.73713	6.55991	-0.13003	-0.30994	3.33015	4.29771	3.21196	0.44314	-0.05202	-0.53905	-0.47108	7.034	1.2382	2.56578	1.87073
P044	0.89084	2.56919	0.3071	0.16615	3.38236	7.17624	-0.25023	4.00115	1.70647	0.8361	2.66136	2.40123	4.83389	2.73567	2.20236	1.82803	0.66585	7.2517	6.04964	0.62081	1.33495	3.67191	-0.00025	3.41416	2.30863	3.26972	6.67357	0.65024	1.13406	2.49045	-0.17279	0.34445	1.6891	-0.21215	2.04265	6.62078	-1.31078	-0.12134	3.87015	3.68353	3.36607	0.60493	0.02604	-0.65921	0.04881	7.46683	1.69852	1.81669	2.44285
P045	0.30848	2.02308	-0.15036	-0.00539	3.98504	6.0893	-0.64137	4.27291	1.82275	0.70508	1.54524	2.74797	4.83269	2.74347	2.0137	1.6312	0.4393	8.38905	4.00458	0.8025	1.03343	3.24744	0.09489	2.84543	2.7133	4.54623	6.38904	0.68403	0.2273	2.86629	-0.02509	0.30929	1.463	0.15097	2.60267	7.52089	-0.57802	-0.13632	3.79527	4.13274	4.56579	0.9883	0.12189	-0.19724	0.39687	7.49035	1.76837	1.84878	1.67126
P046	1.19516	3.07277	0.585655	0.24724	4.30802	8.23988	-0.38553	3.69155	2.66802	0.71994	1.70861	2.82653	5.14396	2.55937	1.7983	2.92108	0.67592	7.06893	5.4592	0.35307	1.24083	3.95293	-0.05704	3.57701	1.48356	4.20041	7.38936	0.96376	1.12378	3.14056	0.04484	0.0595	1.17717	0.44928	2.34436	5.98706	-2.30263	0.08418	4.2511	3.74593	3.85429	0.63994	-0.0502	0.02941	-0.6475	7.95084	1.40483	3.85927	1.7436
P047	0.78402	3.83872	1.76681	-0.11178	1.56183	8.91226	-0.86805	4.28726	2.68809	1.33573	3.04206	4.63119	5.20679	3.74714	2.09569	1.39068	-0.31678	7.47823	8.94288	0.76043	1.14014	4.57488	0.14192	1.41231	1.47498	3.73114	6.55442	1.00913	0.79152	2.69728	0.21318	0.51206	1.45613	0.43837	1.0631	9.15366	-1.60391	0.77547	4.13614	4.41969	3.5264	1.62152	0.27422	0.95518	-0.56321	6.71531	1.70513	4.16814	2.21821
P048	0.54644	3.76439	0.48211	1.01301	3.07897	8.44654	-0.15277	5.02854	3.62178	1.44399	3.39925	4.69503	6.45395	3.92034	3.25588	1.89301	1.1482	8.39762	5.48922	0.6623	1.58549	6.53582	0.32943	2.09609	0.39398	4.55409	5.72489	1.13598	1.12907	3.6568	1.26155	1.72188	1.92725	0.98812	2.58289	10.9671	-2.24632	1.09076	3.80448	3.00987	4.98003	0.89224	1.09786	1.09989	-0.70921	7.41893	2.02073	4.39244	4.62858
P049	1.19113	3.07018	0.787985	0.53837	5.17803	7.16613	-0.89594	4.15236	1.72543	0.7649	1.36703	2.96175	5.10601	2.88703	2.04218	1.79545	-0.42913	6.62381	5.68053	0.39902	1.27331	3.18773	0.24824	3.87201	2.1798	4.24126	6.89513	0.71724	0.99582	2.57254	0.17117	0.48089	1.6041	0.70643	2.08285	6.5456	-1.56412	0.3452	2.66257	5.08552	2.85021	0.45691	0.30505	-0.534	-0.48655	7.97015	1.9872	3.03702	4.17247
P050	0.48653	3.3625	0.948535	1.17528	4.87402	8.19307	-0.48957	4.89196	2.94186	2.15177	3.08594	4.93951	5.15818	4.85777	2.56381	1.0551	-0.26799	7.37826	8.32417	1.28853	1.16722	4.70325	0.22752	2.15301	2.47554	3.52621	7.85858	1.99315	1.5977	2.70284	2.78425	0.44909	1.83742	1.57333	2.08293	7.59132	-2.4406	2.1651	4.4316	5.17152	4.59338	0.35904	0.70162	-0.44978	-1.03706	6.84944	1.94394	3.79592	5.22028
P052	1.05644	2.80379	-0.02689	1.62627	6.23583	7.69884	-0.38215	5.61195	2.12951	1.5645	2.2191	3.9952	4.80671	4.57056	2.26781	1.37733	-0.34972	6.68305	7.22889	0.8122	1.19013	3.73506	0.04566	2.69065	1.76715	3.9655	7.07587	1.75161	0.53016	2.79175	0.57277	0.14257	1.48986	2.6192	1.36578	6.67743	-2.25279	2.33765	4.93339	5.3222	4.06722	0.5404	0.33131	0.80882	-0.6449	7.15719	1.63431	3.14272	4.83525
P053	1.7377	4.84572	9.49429	1.78442	3.82631	9.32271	-0.04028	5.64766	6.09085	3.79179	6.03549	5.94361	7.01197	6.1927	3.18421	2.15498	0.09048	8.41572	8.05568	1.45234	1.66401	8.57071	0.56782	2.52564	1.80233	5.80456	9.47804	2.71415	3.85479	5.08277	0.79522	1.78801	3.30237	4.02663	4.73325	7.53471	1.55873	3.38561	7.11346	2.60048	3.74835	1.73941	2.34311	-0.5787	-0.18667	8.36999	4.51202	5.36664	5.1822
P054	0.99408	3.41964	1.76675	1.35427	3.92064	7.8314	-0.05816	4.81412	3.04474	2.10654	2.58405	4.14304	5.18224	4.99234	2.29231	1.71007	-0.0331	6.25165	7.91644	0.74706	1.3735	4.93166	0.31846	1.41873	1.70053	4.02405	7.69053	1.5933	1.0708	2.73868	5.3456	0.13457	1.44843	2.05969	2.26727	7.51109	-2.34775	1.77649	3.647	5.02753	3.54823	0.59153	0.51403	1.20337	-1.03883	7.36053	2.88402	4.45539	6.24161
P055	0.83098	2.92663	0.28522	0.36413	4.08052	7.59852	-0.61785	4.77447	2.32368	1.69435	3.30882	3.95023	5.8068	4.22552	1.47536	1.73585	0.03706	8.47373	6.41538	0.99179	1.07801	3.19391	-0.097	2.96012	2.98363	4.23186	6.74553	1.23004	0.78338	3.16303	0.36059	0.49577	0.93462	1.0847	2.35136	7.53501	-1.78865	1.15089	4.79723	4.22088	5.2988	0.62068	0.25006	-0.52169	-0.35184	8.65606	1.49338	3.71158	3.40749
P056	0.72405	2.81278	2.21273	0.2515	2.91751	8.64581	-0.38358	4.98107	3.00906	1.15544	2.74856	3.59042	5.2706	3.24748	1.60352	1.28265	0.10483	7.83795	7.54505	0.68225	1.19133	4.55228	-0.13717	0.80561	2.36669	3.85274	7.27313	1.10069	0.67591	2.89353	0.79397	0.37244	1.14108	0.60676	2.20854	8.55586	-1.70371	0.75287	4.76023	3.26427	3.33566	0.14738	0.45543	-0.68244	-0.65673	6.81874	1.54088	4.40737	4.15308
P058	1.25838	3.05017	0.336125	0.38302	3.81176	7.63801	-0.0187	4.41587	2.94823	1.96536	1.67537	4.04977	4.92527	4.31219	1.52635	1.15195	-0.28701	7.39718	6.93508	0.85493	1.27466	4.31836	-0.03249	1.87397	1.64293	4.20825	6.59877	1.23306	0.47969	2.85207	0.42654	0.28276	1.21213	1.89079	1.89229	7.1111	-1.93697	1.08092	3.42476	4.08303	3.37445	0.22586	0.22913	-0.55582	-0.77637	7.37148	1.96298	4.55382	3.2856
P059	0.84497	2.89836	0.817705	0.66472	4.53977	7.74516	-0.46696	5.32061	2.69193	1.23184	2.79018	3.66027	4.9991	3.12559	1.92875	1.25434	-0.04364	6.99981	7.60393	1.06018	1.32394	4.51976	0.11698	1.47034	0.67143	3.75349	6.83998	1.18067	1.3614	2.8195	1.17406	0.47867	1.78954	1.05433	2.26139	6.81238	-1.83155	0.75106	4.6872	4.68608	3.83698	0.24531	0.24811	2.15985	-0.18451	7.62793	2.0652	3.08807	3.94151
P060	1.78341	3.65861	0.984555	2.61479	3.54039	8.42889	-0.75191	5.29333	2.78057	1.68583	2.67253	4.28814	5.35266	4.15862	2.08481	1.42889	-0.34261	8.07046	9.5804	1.27273	1.33164	4.04578	-0.03917	1.91273	2.52542	3.91211	7.59235	1.98031	1.18928	3.41277	0.712	0.63621	1.70641	2.43771	2.12781	8.68071	-1.00281	3.07903	4.74435	2.98468	4.65624	0.93933	0.56991	2.29024	-0.81399	7.21275	2.45432	4.04449	5.01717
P061	0.21993	3.43618	0.7993	0.70757	4.96094	7.84875	-0.47271	3.97164	1.96843	0.95014	3.17549	2.71403	4.42938	2.9105	2.4482	1.48599	-0.45164	7.35607	6.6002	-0.1691	1.09134	4.41865	-0.00525	2.63983	1.60118	3.59699	6.86743	0.55979	1.62534	2.28224	0.38081	0.0258	1.56605	0.38273	2.17524	7.22573	-0.24905	0.2526	4.46234	4.83735	2.70673	0.12396	0.21539	-0.52708	-0.36476	7.94968	2.167	3.00981	3.38977
P062	0.89461	3.28581	1.45964	0.75307	4.65929	7.91049	-0.57921	5.24477	2.77693	0.86993	2.14969	4.66002	5.44471	3.76584	2.02545	1.08757	0.38186	7.27279	8.37694	0.45548	1.43556	4.84282	0.00712	1.6419	0.73769	4.3511	7.32456	1.01182	0.74192	2.89316	0.44417	0.65197	1.0974	1.19725	1.89323	9.51376	-2.27709	1.19069	3.43372	4.57066	3.67465	0.48207	0.52973	1.2631	-1.23655	6.55962	1.63207	4.38796	3.90731
P063	1.31058	3.00828	1.46064	0.51446	4.26402	8.18355	-0.39051	4.17521	2.92159	0.74137	2.49362	2.78402	4.98055	3.09291	2.1754	1.29324	-0.1447	7.73601	6.2077	0.22912	1.19899	4.4702	0.1985	1.9028	2.25802	4.39736	6.70436	0.6804	1.29967	4.5921	0.26241	0.4794	1.42312	0.50711	2.039	7.60423	-0.92769	0.72259	3.89904	4.36561	3.98584	0.09096	0.77282	-0.25943	-1.12501	6.5439	2.00646	3.80045	3.63703
P065	0.70538	3.38994	3.77291	0.56117	4.70139	8.55436	-0.47647	5.30511	2.85574	1.45503	2.35618	5.65398	5.93011	4.44745	2.52725	2.39252	-0.01042	8.17038	6.87142	0.66366	1.39718	6.77613	0.24797	1.03926	0.50921	4.53097	6.07313	2.68388	1.80863	2.65832	0.28145	0.4685	1.22416	1.05367	3.12597	9.48379	-2.19024	1.39334	5.03023	4.15546	4.77205	0.61917	0.73743	0.89415	-1.22652	8.61883	2.30595	3.09716	4.116
P067	0.42602	2.30475	0.43197	-0.07701	3.09605	8.33189	-0.53695	4.23336	2.54286	1.06705	2.0067	3.65987	5.80346	3.30269	2.23599	1.55504	-0.09978	7.442	7.35073	1.01398	1.50754	3.95319	0.04727	2.43628	2.99833	3.3894	7.47185	0.94882	1.06543	3.41112	-0.13213	0.54485	1.95417	0.45689	2.48683	7.85354	0.55209	0.41309	4.20459	0.88866	3.04699	0.38891	0.96359	3.56762	-0.22175	7.21342	1.60885	3.34161	1.85409
P068	0.57953	3.76911	1.96417	-0.00129	2.73201	8.99157	-0.48083	4.92181	3.0796	0.72052	3.54346	3.64686	6.1716	2.90475	2.03453	1.58791	0.03134	7.4163	7.15031	0.47252	1.19236	5.58363	0.11551	1.79756	0.47904	3.72782	7.57177	0.93645	0.72678	4.10118	0.20889	0.71389	3.05145	-0.04292	2.26034	10.2157	-2.10282	0.13355	4.94581	3.9696	3.27398	0.51284	0.80529	-1.21739	-0.95016	7.56579	1.67812	2.98998	2.3752
P069	0.96068	3.74599	2.57173	0.85492	2.90169	9.21385	-0.30032	5.44873	3.3655	1.19144	3.97032	4.43838	4.97753	3.66124	2.76114	2.13639	0.61087	8.10579	8.65308	1.23964	1.63933	5.47816	0.17943	1.61344	2.31174	4.74713	7.54539	1.02043	1.56825	4.15009	1.52193	0.92431	1.76241	1.03674	2.94548	11.3645	-2.04064	1.28406	4.31328	3.64521	4.29847	0.59943	1.09315	-0.23483	-0.65762	7.57878	2.72967	3.99422	5.83275
P070	1.22114	3.31087	1.99239	1.92926	1.49195	9.14948	-0.46747	6.02399	3.59286	1.67915	2.55983	4.80777	5.74299	4.22813	2.17177	0.73978	-0.13179	7.99135	7.97781	1.2193	1.59352	5.43987	0.00089	1.13895	1.62293	3.81008	6.83215	2.33757	0.52785	3.19174	1.25592	0.23929	0.81488	3.31013	1.94443	10.2057	-2.34266	3.28597	2.52332	1.7851	3.24907	0.49138	0.36756	1.03438	-1.13964	6.75333	1.71383	5.99296	5.41606
P071	0.77548	2.64518	0.18947	1.03264	2.58039	7.82783	-0.4095	4.36088	1.7769	1.90927	1.48843	4.32737	5.09772	4.87994	1.66005	1.16143	0.04487	7.95787	7.28261	0.82495	1.32081	3.09252	-0.1071	3.01419	1.87138	2.88906	6.25974	2.01196	0.87982	2.84157	0.08509	0.35546	1.03124	1.38636	2.15966	6.9179	-2.09442	1.83038	3.14971	3.21053	4.02978	0.41785	-0.06244	0.31615	-0.36458	6.74169	1.53765	4.22631	3.85428
P073	0.47733	2.82258	0.58263	0.93107	4.74517	6.56464	-0.58856	3.93149	2.05213	1.05558	2.0084	2.94717	4.80701	3.74114	2.34765	1.62164	-0.1295	7.92031	6.24681	0.48968	1.64097	3.25665	0.26109	2.79606	3.08852	3.78034	6.93095	0.88699	0.83843	2.59475	0.82601	0.29981	1.63296	0.83152	2.00083	7.18445	-1.89592	0.93676	3.14526	4.39576	4.37994	0.69031	0.11058	-0.41383	0.03041	8.52113	2.25234	4.12657	4.32088
P074	0.81743	3.24683	0.05486	1.04692	3.24328	8.25941	-0.26965	4.56825	2.13873	1.21357	1.95705	3.5648	5.70599	3.3926	1.96918	1.62641	0.46826	7.51158	6.82807	0.90785	1.00928	3.91169	0.17088	2.21379	3.15873	4.32394	6.8019	1.12806	1.09157	4.23634	0.34829	0.62732	1.17104	1.81641	2.36052	7.17848	-2.2307	1.65452	4.1131	5.20996	4.60974	0.82413	0.21889	3.1811	-0.15006	7.50525	1.99885	3.52007	4.10189
P075	0.8552	2.53349	0.519525	0.62597	3.74531	7.04618	-0.32199	4.16945	1.62792	1.38112	1.84057	3.42097	5.29199	4.00513	2.12969	1.34199	-0.15859	7.71339	4.91657	0.49808	0.93034	3.36146	0.07331	4.65036	2.71079	4.03342	6.09514	1.45677	1.10799	2.6569	0.62121	0.2683	1.81822	0.94741	2.22606	7.18761	-1.26976	0.67013	4.65111	4.26195	3.47368	0.48944	-0.02892	0.48223	-0.13304	8.64019	1.50772	3.64712	3.52785
P076	1.03939	2.15677	0.554155	1.75611	7.70303	7.06335	-0.41664	5.04712	1.82408	2.89671	2.09158	6.19108	5.18504	5.67524	1.81125	1.44317	0.58676	7.62896	6.54072	0.94854	1.84935	3.99878	-0.05225	3.19056	3.09863	4.70172	6.86743	2.91716	0.75093	3.62665	1.00922	0.52569	1.30917	2.85454	2.19216	6.56712	-0.66589	2.93114	4.37103	5.39867	4.32562	0.75174	0.12032	0.05475	-0.81405	7.76081	1.92985	4.68485	4.66714
P078	0.6443	3.73022	3.32615	0.41656	3.32023	9.03405	-0.53832	4.65194	3.02494	0.88396	2.87438	4.40982	6.69959	3.22695	1.67334	1.53578	-0.21981	7.54763	7.33767	0.6178	1.06052	6.17889	0.14841	0.91192	0.69886	4.62652	7.13094	1.25999	0.7254	4.11575	0.44687	1.01762	2.4552	0.77869	1.78813	9.80129	-1.84702	1.37717	4.77391	4.93418	3.99981	0.04624	0.49156	0.17886	-1.1048	7.29405	1.71872	4.00885	4.01902
P079	0.82874	2.538	0.543735	0.68646	2.54218	7.15872	-0.49919	4.2698	1.93339	1.02892	1.42128	3.49941	4.57859	3.69659	1.93179	1.67374	0.58473	7.49593	4.86959	0.70068	1.37482	3.17039	-0.04342	2.37729	2.34827	3.09736	6.16371	0.88819	0.0283	3.00314	0.7335	0.32463	1.02076	0.40062	1.91588	6.38895	-2.22091	0.34677	4.2912	3.443	4.33164	0.40974	-0.06567	1.49325	-0.27257	7.05846	1.94135	2.35235	3.19479
P080	0.77235	3.80835	2.81763	0.73893	1.72846	8.3444	-0.49814	6.01932	2.97774	1.34443	2.53876	4.42633	5.65472	3.65849	1.72262	1.06533	0.08979	8.02134	8.3115	0.48667	1.57967	4.56918	0.0007	0.58636	1.28239	3.41822	6.91543	1.19909	0.32472	2.31468	3.03264	0.58237	1.36752	0.68907	2.06532	7.95211	-1.53485	0.84447	3.73304	4.06753	4.28474	0.26747	0.30814	-0.67582	-0.70195	7.21865	2.19912	5.7018	5.42541
P081	1.15735	4.571	2.8773	0.66341	4.1588	8.83569	-0.75394	4.88701	3.17867	1.22177	3.54224	4.57414	6.2031	3.74273	2.00722	1.66304	-0.52021	7.26624	7.01015	0.72189	1.03748	5.70549	0.25581	1.2543	0.10196	4.65747	8.04034	1.54465	1.19688	2.78143	0.1062	0.38251	1.66225	0.95474	2.49121	10.6937	-0.87654	1.1639	4.18162	5.25789	3.46734	0.73277	0.60855	-0.25811	-0.64716	6.53156	1.63554	3.90673	2.94847
P083	0.70836	4.01377	2.64378	0.85526	5.48011	9.01135	-0.24198	5.57797	4.00689	1.03195	3.9663	5.22609	6.61641	4.13134	2.63201	1.75446	0.35921	7.92905	6.59518	0.76043	1.1711	6.29006	0.34394	1.25884	1.26578	5.19904	8.00151	1.15999	1.60078	4.51084	0.87127	0.84465	2.84369	0.57231	2.89978	10.4858	-2.41351	0.9931	4.95624	5.4021	4.83648	0.3983	1.03869	3.92491	-1.20657	7.73716	2.28912	4.64978	3.94005
P084	1.24302	2.47019	0.875795	0.16859	3.08325	8.52055	-0.69162	4.76153	2.66371	0.73962	2.33862	3.1686	5.08256	2.35525	1.65301	1.11684	-0.08115	7.74444	7.72301	0.24208	1.06413	4.48834	0.00234	1.02553	2.04069	3.32679	6.64675	1.01032	1.19056	2.94123	-0.13201	0.34129	1.64995	0.02531	1.98434	7.87721	-1.75043	0.13857	3.62063	2.88241	2.37924	0.38668	0.57192	-1.52882	-1.22454	6.4836	1.70332	4.18556	4.04756
P085	1.71907	3.45737	0.662515	2.37573	4.48041	9.07718	-0.65224	5.92759	3.90779	1.30235	2.75001	5.12408	6.14039	4.18563	2.15529	1.13818	-0.01293	8.36206	9.03636	0.71591	1.04072	5.45877	0.12708	0.62002	0.14425	5.01545	6.52595	1.69616	1.10065	4.43673	0.47178	0.83949	1.33352	2.97619	1.65198	10.5949	-2.26253	3.08501	4.29015	6.0459	4.12866	0.21116	0.58486	-0.33789	-1.48895	7.36205	1.67635	3.80912	5.07729
P086	1.01317	3.53472	5.51183	-0.05325	2.73442	8.95595	-0.82883	4.94322	2.5275	1.04409	2.8219	4.1355	5.71514	2.91701	2.18372	1.31742	-0.3195	8.85525	8.59141	0.52682	1.23423	4.56449	0.19369	1.34854	1.81985	3.66758	6.58955	1.07656	0.72832	3.66453	-0.16685	0.95588	1.66875	0.14493	2.79519	10.8741	-1.94928	-0.05868	4.06632	4.23008	4.57038	0.74002	0.90914	3.41033	-0.32354	8.01271	1.696	2.59307	2.07891
P087	0.57902	1.57974	0.93185	0.18626	2.59682	6.28318	-0.1696	4.12105	1.53924	0.80159	1.50849	2.89665	4.23269	3.28883	2.24952	1.48599	-0.39673	7.65337	3.71769	0.89041	1.28113	3.12798	-0.02844	3.18058	2.66126	3.99801	6.90917	0.8806	0.66591	2.46421	-0.45735	0.04657	0.89647	0.38266	1.82152	6.40915	-1.81133	0.2845	3.21264	1.62227	4.12476	0.6342	-0.17762	2.21334	-0.41362	7.67891	1.76605	2.47658	1.93326
P088	0.22198	2.90983	1.48331	0.66248	4.42816	7.37334	-0.71097	4.32552	2.15144	2.00684	2.36652	4.27178	6.37361	4.25806	2.34489	1.22619	-0.4513	7.62924	5.86148	0.4096	2.76341	3.84888	0.06569	2.69806	3.05096	4.20354	6.36674	1.51929	0.70211	2.49932	1.86758	0.33006	0.98917	1.88522	2.03896	7.30634	-1.70287	1.8208	4.11025	4.56564	2.82373	0.73403	0.44629	2.67191	-0.72561	7.82522	2.18915	4.65177	4.17756
P089	0.50347	3.05677	0.158655	0.4614	1.46036	7.61332	-0.77323	4.22464	2.25907	1.02117	2.06152	3.06553	5.2464	2.99675	1.59511	1.26586	0.29893	7.30033	7.00316	1.08083	1.19447	3.53079	-0.04288	2.95206	2.92848	3.35443	6.24228	0.7681	0.58655	3.77583	-0.268	0.449	1.67382	0.43235	2.03276	7.54377	-0.76153	0.10403	4.60447	4.32903	3.11447	0.70007	0.06642	2.78759	-0.33507	7.03998	1.8753	2.94551	2.5072
P090	2.92917	3.31372	1.6993	3.69778	4.74824	8.31477	-0.33904	6.55497	2.52983	1.54859	2.20612	4.74263	5.34132	4.97445	2.46194	1.56884	-0.20043	7.26589	7.89566	1.33028	1.10332	4.76999	0.07563	1.908	0.83787	3.63953	7.23419	2.42456	1.01718	3.29781	0.90899	1.08872	1.47277	4.46891	2.24919	9.81928	-2.10804	5.7014	3.6626	2.91208	3.67371	0.57447	2.18388	3.82094	-1.36915	7.02039	2.13888	4.4128	7.18008
P091	0.56389	2.07011	1.02413	0.72993	4.02395	6.18937	-0.63474	3.64497	2.22654	1.15289	1.49062	3.30578	5.25211	3.44693	1.9541	1.23753	0.23012	8.14117	5.80152	0.39125	0.3635	3.08434	-0.22244	2.42796	2.30863	4.14394	6.2953	1.0318	0.94874	3.37649	0.95605	-0.0849	1.39178	0.66767	2.23074	7.69815	-1.87827	0.73175	3.96959	4.81622	3.62613	0.50873	0.20357	-0.47739	0.52193	8.24121	1.77109	3.50658	3.49058
P092	0.3065	2.41932	2.24275	0.50149	3.31251	6.84887	-0.67476	4.78325	1.881	1.38117	2.36098	4.0518	5.09619	3.75697	2.64124	1.31127	-0.07916	7.73997	6.27723	0.35074	1.44058	3.7816	0.00499	2.71661	2.00532	4.73604	7.02673	1.55468	1.04003	3.21122	0.39434	0.112	1.41564	0.941	2.75717	7.88794	-1.4762	1.25083	3.92894	4.27981	4.05285	1.11096	0.45922	-0.4671	-0.00435	7.98031	2.05169	3.47681	3.23824
P093	1.36566	3.33538	1.03697	0.35001	4.44651	8.7202	-0.40233	4.83669	1.90783	0.72661	2.37789	3.96926	6.39715	2.61385	1.69545	0.88372	-0.1464	8.18953	7.93719	0.48355	0.90622	4.49	-0.13592	2.19732	1.6444	3.8455	7.20546	1.07802	0.50857	2.52624	-0.31997	0.74066	0.63546	0.45203	2.04952	11.1603	-1.66513	0.48636	4.0953	3.71521	3.2786	0.34146	0.6068	1.0368	-1.00536	7.79237	1.41815	3.3262	2.98467
P094	0.63464	4.53278	2.18383	1.05158	5.88867	8.19314	-0.67478	5.74275	3.20519	0.65323	3.03126	4.49962	6.32308	3.5218	2.47258	1.01312	-0.03699	6.76497	6.99918	0.35759	1.23731	5.53426	0.18538	0.9091	0.96673	4.36843	7.64264	1.22926	0.96426	3.66652	0.10443	0.67359	2.35315	0.80025	2.14527	9.9795	-1.5616	0.55998	4.38259	5.51691	4.28729	0.60275	0.54978	3.02846	-0.88674	6.66683	1.75535	3.86001	3.9187
P095	0.95853	3.34169	4.8699	0.83633	4.48342	7.91558	-0.33672	4.65688	2.84459	0.84602	2.74534	3.71607	5.65362	3.21145	1.61217	1.1692	-0.24767	6.93405	7.17298	0.37556	1.40507	4.84307	0.09788	1.79149	0.57169	3.71331	7.31165	1.13366	1.36112	3.66276	0.84921	0.4408	2.08007	0.75607	1.86457	6.80005	-1.54372	0.76466	4.14842	4.82809	3.47862	0.40928	0.48103	1.12946	-0.81511	6.92202	2.52554	3.36764	4.84002
P096	0.52598	3.17534	2.34646	0.45153	4.56844	8.78709	-0.31079	5.04077	3.25516	1.19308	2.87611	4.12351	6.30255	3.46223	2.4154	1.48812	-0.08183	7.11568	8.58447	1.15875	1.19217	5.39908	0.22438	1.73883	0.43171	5.24539	8.54724	1.172	1.18104	5.43528	0.26368	0.55182	2.00232	0.14444	2.40511	7.98144	-1.30396	0.52762	3.91975	5.0367	3.91547	0.51752	0.91913	-0.36696	-0.91506	6.86146	2.28481	3.28643	3.3116
P097	0.86198	2.85746	1.61786	0.50022	3.51617	8.78398	-0.58	5.66468	3.37484	0.76945	2.13804	4.64473	5.78419	3.80316	2.62261	1.57228	0.24891	7.89174	5.6381	0.38461	1.14526	5.27094	0.05202	1.7748	1.06968	3.85781	5.85682	0.83539	0.59456	3.02171	-0.05037	0.70947	1.16927	0.43312	2.31456	9.51568	-1.99289	0.53078	3.62039	3.96151	3.63538	0.04106	0.31403	4.79971	-1.4729	6.51893	1.80706	2.66551	3.48489
P098	0.91955	3.67967	2.85182	0.15677	3.00949	9.07999	-0.6885	4.31862	3.82237	1.00028	5.03954	4.29152	5.8227	3.21503	2.28312	1.08059	-0.52484	7.67364	7.30068	0.51164	1.0976	7.07397	0.02654	0.45024	0.17521	3.85415	8.46987	1.35973	2.29049	3.0182	0.19614	0.37457	1.96996	0.57501	3.09714	10.6362	-0.17445	1.00819	5.6988	4.43573	3.71503	0.38965	1.00425	-0.34299	-1.19834	6.4504	3.0411	1.91214	3.55684
P099	2.93466	3.87972	4.29481	0.35032	3.64851	8.93189	-0.28953	4.97311	4.16097	1.16889	4.44386	3.76077	5.31218	3.21966	2.0949	1.72571	-0.02131	7.5314	6.11254	0.93555	1.51856	6.9976	0.02357	1.27553	0.83392	4.5291	8.90393	1.0705	1.96035	3.00295	0.12239	0.48655	2.73245	0.7874	2.64684	9.13896	-1.48486	0.68038	5.42938	4.08264	3.68622	0.78484	0.70439	-0.06315	-1.08052	6.79885	2.18066	2.72088	3.42453
P100	4.22504	3.56517	1.30593	0.3391	4.80897	8.56215	-0.45473	4.62648	2.7186	0.64716	3.38353	3.95583	6.14121	3.41172	1.90782	2.06498	-0.49084	7.72565	8.36684	0.54853	0.92634	4.971	0.03525	1.19797	0.84336	4.70538	7.58503	0.84585	0.78745	2.76888	0.37695	0.87129	1.1363	0.36179	1.52824	10.817	-0.64359	0.40815	3.05131	4.11299	4.05628	-0.0123	0.4023	0.10937	-1.4885	7.05772	1.85067	3.12678	4.02749
P101	1.49219	2.33323	1.09142	4.16256	4.2522	6.6751	-0.22812	5.17875	1.49023	2.28916	1.38075	4.6504	4.30968	4.97616	2.25023	1.64851	0.1753	7.69194	7.00584	0.61898	1.3744	3.37323	-0.03634	3.25204	2.40071	4.33775	6.55596	2.19654	0.76002	2.85674	0.09832	0.17395	1.37375	3.8767	2.45208	6.53387	-0.62438	4.31016	3.98645	3.85974	4.05604	0.44803	0.18037	-0.77686	-0.80992	7.60922	1.91053	3.73519	5.98229
P102	1.50042	2.51299	1.08285	3.90385	4.64925	7.10009	-0.08648	5.34781	1.90826	1.89911	1.5403	4.19455	4.99244	5.08351	1.77649	1.29454	0.57532	7.00692	6.45214	0.77593	1.54716	3.42572	0.02775	2.78284	1.62283	4.90676	6.79579	2.36928	1.22709	2.74731	0.1949	0.13613	1.40221	3.97393	2.19942	6.75383	-2.61094	4.3474	3.85182	4.5461	2.94051	0.53362	0.08826	-0.93708	-0.42081	7.37577	2.01941	3.54401	5.84442
P103	1.83889	2.07846	0.82037	2.91601	2.44047	6.71793	-0.34873	4.78117	1.81672	2.13971	3.25205	4.65552	4.51448	5.0829	2.18504	1.3605	0.93249	7.62924	6.13909	1.08135	1.37267	3.17566	0.03654	3.24499	2.61396	3.4329	6.40432	2.3248	0.83571	2.2553	0.11942	0.17119	0.86467	3.17417	2.18019	6.39523	0.41321	4.11549	3.42185	4.19552	3.93885	0.51529	0.02232	-1.44425	-0.28814	7.52013	1.99333	3.79181	5.37472
P104	0.36418	2.53637	0.60064	0.73244	2.36704	6.6797	-0.58694	3.64675	1.4847	1.45432	1.376	3.71	4.50747	4.27632	1.92162	1.38737	-0.09568	7.35077	5.07086	0.46014	1.39592	2.67666	-0.06504	3.10942	3.15699	3.46023	6.06452	1.41076	0.3586	2.48062	0.20899	0.16108	1.07177	0.5262	2.20503	6.53187	-0.04131	1.16713	3.39764	3.41072	3.88066	0.63677	-0.27774	1.63377	-0.63031	7.26086	1.55569	3.56174	2.56648
P105	1.6968	2.58838	0.18965	2.5642	2.69958	6.11702	-0.3377	4.75672	2.25367	1.19308	1.43166	3.54207	5.07456	4.09585	2.06073	2.00096	0.3946	7.0963	5.19587	1.30746	1.18533	3.11575	-0.11684	2.01634	3.72368	4.16288	6.12468	1.57165	0.74498	3.11895	0.21536	0.22269	1.20512	2.43783	2.29138	6.30924	0.29898	3.12452	3.60535	3.10696	3.53846	-0.32653	0.34123	-1.0335	-0.02175	7.53405	1.15582	2.72952	4.4234
P106	0.64332	2.74652	0.17272	2.51639	4.30528	6.91185	-0.67608	4.20534	1.80936	1.45025	2.04711	4.09166	5.244	4.35131	2.04756	1.13992	0.24622	7.22221	6.91548	0.22726	1.20554	3.34258	-0.217	4.16261	3.28855	4.29295	6.94397	1.54497	0.83233	2.9507	0.61765	0.14765	1.28529	1.69739	2.34466	6.81567	0.44522	2.07556	4.84488	4.40044	2.48704	1.06715	0.25603	-0.60992	-0.20321	8.19323	1.67526	4.58247	4.19956
P107	1.13922	2.43382	0.443255	0.66214	3.62647	6.95726	-0.11682	3.6342	1.50596	0.96239	2.04914	3.61044	4.71915	3.03396	2.19182	1.55719	0.62369	8.31704	4.99976	0.57466	1.73891	3.43753	-0.04434	3.19249	4.12661	4.65877	6.6113	0.92305	0.73797	2.95698	0.01687	0.208	1.28423	0.8635	2.4387	7.16496	-1.90167	1.03854	4.19605	5.11194	4.65516	0.65908	-0.17714	-0.32809	-0.58156	7.98856	1.60263	2.28353	3.5672
P108	0.87528	2.95923	0.31783	0.89331	3.07333	6.89054	-0.56132	4.49187	1.57123	1.08131	1.87041	3.29568	5.13696	3.23094	1.98881	1.30996	0.33279	7.7894	7.34317	0.73071	1.26596	3.39372	0.08511	3.1899	3.30086	4.23692	6.52107	1.1416	0.96372	3.19286	0.04623	-0.09377	1.42745	1.98543	2.61564	6.70065	-0.06778	2.03985	3.37374	4.51886	4.32762	0.93204	-0.04327	-0.59071	0.07697	7.97916	1.66066	2.70104	3.96696
P109	0.56895	2.44999	0.892565	-0.01733	3.8855	6.23495	-0.47929	3.77198	1.21015	0.54769	1.759	2.25393	5.02456	2.96945	2.17853	2.36666	-0.0584	7.93729	4.13959	0.53339	0.72644	2.98361	0.18106	1.68952	2.38386	3.91011	6.01792	0.53453	1.16174	2.57926	0.06473	0.12015	2.14281	0.18079	1.91053	6.87874	-2.08097	0.27505	3.60329	4.58642	3.21686	0.58523	-0.01124	0.76911	-0.13122	7.46437	1.46506	1.80844	1.51723
P110	0.26267	2.18435	1.18691	-0.21677	2.58415	6.34578	-0.43662	4.07425	1.74473	0.27549	1.1294	1.92044	4.5618	2.43219	2.02054	1.88773	0.02176	7.60495	5.58965	0.9947	1.06969	3.29494	-0.02461	2.81771	3.23971	4.26512	6.78045	0.43907	0.698	2.57776	-0.75717	0.0988	1.18321	0.19446	2.33661	6.55848	-2.39814	0.19275	4.04824	4.03485	3.83003	0.48239	0.15871	-0.34952	-0.47182	7.88446	1.4973	1.72911	1.38121
P111	0.82116	2.96536	0.74816	0.56853	5.4045	6.85659	-0.27998	4.48048	2.04019	0.83597	2.23464	3.14013	5.2237	2.82014	1.82037	1.65948	0.23223	7.9296	6.0825	0.5527	1.16968	3.44682	0.22412	2.50413	2.99554	4.28501	6.59196	1.10231	1.35866	3.48276	-0.46954	0.48226	1.21816	0.77196	2.43326	7.05045	-2.27133	0.96984	4.49236	4.78802	4.67349	0.72328	0.48299	0.23029	0.26599	8.14272	1.61023	2.58397	3.04764
P112	1.03287	2.56225	0.779915	1.63831	2.98852	6.79577	-0.3283	4.06981	1.89656	1.55508	2.61789	4.05219	4.81849	4.70897	2.30703	1.92888	0.23192	7.07427	6.11243	0.94386	1.35677	3.69053	0.13044	3.78749	3.15314	4.04586	6.94306	1.81528	1.1369	3.23137	0.47008	0.47496	1.10926	1.40687	2.69098	6.51902	-0.60727	1.34897	3.92574	2.47037	3.53792	0.88169	0.82301	0.81412	-0.41308	8.05998	2.51251	3.9106	3.87561
P113	1.29363	2.58364	0.837215	1.86832	4.23791	7.18254	-0.23866	4.0702	1.85879	2.61928	1.80412	5.83247	5.2094	5.14745	1.60839	1.86511	-0.44121	8.17907	5.9719	0.97722	1.26134	3.69735	0.0214	3.29574	2.8671	4.12732	6.98181	2.25771	1.45351	3.16848	0.32395	0.21342	1.38775	2.46312	2.08444	6.60891	-0.55137	2.89237	4.55557	4.38406	4.37173	0.54821	0.28781	-0.87385	-0.68039	8.3658	1.74378	5.6257	4.03735
P114	0.69084	2.59585	0.903135	1.65492	2.71005	6.3407	-0.46817	3.96908	2.00492	2.07758	1.13988	4.73208	4.91428	5.24917	2.46093	1.68907	-0.21026	7.75183	5.24084	1.10583	1.58842	3.16027	0.08283	3.98905	3.3272	4.96512	6.43114	1.69096	0.87293	3.02882	0.56844	0.20844	1.41648	1.57773	2.74032	6.88586	-2.00784	2.24531	4.45443	4.35639	5.08624	0.88115	0.01253	-0.92338	-0.68583	7.84511	1.80853	4.43147	2.9999
P115	2.75304	2.65413	0.37372	4.53558	3.80573	6.80628	0.05334	5.44117	1.57231	3.63716	1.30841	5.97488	4.5358	6.53761	2.18659	1.34485	-0.2573	7.2998	7.29457	1.57474	1.53525	3.42662	-0.06043	2.57751	2.51175	4.39446	6.1839	3.12443	0.62473	2.23901	-0.23822	0.01014	0.95525	4.85051	1.74704	6.26851	-1.72656	5.17229	3.92768	1.0614	2.80197	0.45802	-0.35785	-0.69793	-0.69499	7.86365	1.46281	4.08659	6.28584
P116	2.42918	1.94987	1.10832	3.65944	3.19215	6.7508	-0.26129	5.28329	2.00128	2.07461	1.20504	5.05174	4.53892	5.53199	2.05099	1.39135	0.29967	6.85782	6.7286	1.83419	1.44453	3.10553	-0.07007	2.78872	3.33039	3.55698	6.39699	2.33338	0.62025	1.55755	0.0127	0.01714	0.32902	4.65106	1.88882	6.3561	-3.02519	5.28187	3.33622	3.80171	2.81654	0.41152	0.15537	4.67166	-1.17003	7.15942	1.95643	3.19226	6.36448
P117	0.45761	2.88483	2.01358	0.3567	4.16438	6.77992	-0.39698	4.34919	1.89398	1.01306	1.8658	3.42487	4.87619	3.62435	2.64884	1.63271	-0.31414	8.06386	5.77685	0.61656	1.39329	3.19641	0.14001	2.39256	3.00065	4.42112	6.77855	0.73751	1.1567	3.60707	-0.17299	0.21518	1.50939	0.52861	2.65404	7.15013	-2.09834	0.88025	4.54241	4.49427	3.65199	1.13704	-0.01309	-0.97799	-0.40313	7.5271	1.65368	2.40553	2.96415
P118	1.62395	2.67847	1.8775	1.86142	4.67796	6.81085	-0.30331	4.4127	2.22436	3.18284	2.0258	5.4274	5.18539	5.97881	2.60554	1.44273	-0.01595	7.94186	5.68456	0.66624	1.29695	3.82916	0.07375	3.15573	3.06567	4.72489	7.38907	2.44111	0.93961	3.8832	0.57412	0.25135	1.39485	2.55546	2.59369	6.85257	-0.74288	2.7099	4.94331	4.81702	3.79213	0.94113	0.11586	3.7401	-0.68359	7.94756	2.25851	3.80511	3.63561
P119	1.05404	2.40045	1.46164	3.57695	3.45592	6.87979	-0.31689	5.80425	1.63493	2.8586	2.52207	5.44758	4.86534	6.04079	2.28486	1.85885	-0.50869	7.53171	6.26179	0.33769	1.12095	3.85747	0.01191	2.97721	3.02109	4.23213	6.75271	2.53213	1.26171	3.28096	1.20332	0.4032	1.35928	3.8699	2.41946	6.81105	-0.05509	4.44816	3.64881	4.59392	2.73468	0.95921	0.34394	0.09113	-0.32442	7.9534	1.86989	4.15962	5.6521
P121	1.76019	1.83874	0.914945	1.72978	3.661	7.12006	-0.11206	4.61756	1.73308	2.45647	1.38607	4.54542	5.02516	5.88655	2.09543	1.7694	0.12322	7.76548	5.67977	1.38719	1.77146	3.09907	0.08667	2.32615	2.89562	3.84554	7.09472	2.29787	0.64513	2.44358	0.88679	0.12661	1.22624	2.3251	2.25698	8.09057	-0.16021	3.1551	3.85657	4.17577	4.33695	0.35102	0.17391	-0.81114	-0.42132	7.51244	1.90956	4.07362	4.81987
P122	0.94803	2.92187	1.09068	0.52046	3.14332	7.32307	-0.47314	4.47726	1.56164	0.69833	1.68812	3.44133	5.15255	3.40124	2.41636	1.61232	-0.36533	7.49829	6.21786	-0.26776	1.24854	3.74066	0.05751	3.35729	2.89958	4.62791	7.03106	0.76178	1.00348	2.75575	0.18448	0.28595	1.6545	1.00581	2.28832	7.95559	-1.21368	1.1559	4.47858	4.75849	3.84359	0.61086	0.3955	6.12348	-0.68354	7.82527	2.35265	3.29199	4.22954
P123	0.37421	3.21536	0.5428	1.42939	3.23799	7.11414	-0.30504	4.35247	2.00105	1.50278	0.9027	4.33814	4.9424	3.74714	2.3016	2.30216	0.4646	7.5764	5.33888	0.09431	1.49145	3.4437	-0.04156	3.43824	2.6943	4.27048	6.92931	1.55628	0.63567	3.71696	-0.14352	0.1869	1.43731	1.66172	2.45613	6.41142	-2.49814	1.67981	3.73589	4.00952	3.6304	0.97981	0.13602	-0.4662	0.22983	7.68822	1.79726	3.08609	3.14511
P124	0.65229	2.8631	0.909165	1.62119	2.48886	6.94277	-0.78371	4.80139	1.80647	2.35827	2.55809	5.09134	4.91678	5.0163	2.44207	1.69163	-0.35192	7.97983	5.59405	0.82104	1.07714	3.66052	0.11181	2.14511	2.76266	3.44372	6.95627	2.28064	1.04805	3.2802	-0.14913	0.22175	0.76917	2.42613	2.44047	6.74309	-1.8253	2.46609	3.63235	3.81592	4.84017	0.31731	0.25314	-0.36882	0.05845	7.64429	1.64955	5.16986	3.98006
P125	0.81056	2.63252	0.31229	0.73154	3.08364	6.79057	-0.25676	4.54291	1.67582	0.77615	1.47181	3.45094	5.23615	3.31247	2.0944	1.4023	0.27609	7.18473	6.0934	0.95872	1.30412	3.33922	-0.02957	2.9835	3.01991	3.98637	6.815	0.91323	0.46674	2.73114	0.17983	0.27355	0.50711	1.54571	2.35168	7.35592	-1.17831	1.58932	3.9589	3.77523	4.43632	0.77572	0.07335	-0.11064	0.14868	7.72385	1.6736	2.73172	4.16328
P126	2.24535	1.4211	2.22165	4.06024	3.741	7.69189	0.07254	6.11981	1.68595	3.70224	1.65818	6.24725	4.35803	6.68925	2.3063	1.42092	0.04448	7.14513	7.4801	1.02113	1.73842	3.30365	0.10453	3.6346	1.9487	5.2388	6.067	3.24792	0.42578	2.54322	-0.22694	-0.03517	1.17118	5.27677	2.12815	6.33394	-2.32437	5.3816	2.8492	4.52729	3.44573	0.3822	-0.14376	1.03471	-1.24818	7.67624	1.55488	5.66594	7.66269
P127	-0.123	2.39552	0.964085	0.48921	3.87083	6.7821	-0.36701	4.05643	2.12302	0.75007	2.12821	2.47864	5.42331	3.17246	2.36174	1.65127	-0.24512	7.65616	6.19205	0.65951	1.26072	3.71969	0.11316	2.87792	2.46354	4.26313	6.97703	0.98828	1.53012	3.21348	-0.00392	0.18205	1.5162	1.35042	2.10742	6.79251	-1.60561	0.82453	4.26504	4.28002	3.29977	0.81068	0.39035	-0.80361	-0.23396	8.66309	1.63302	3.26181	3.48548
P128	1.52639	1.92532	2.52324	0.94905	5.04575	6.71082	-0.53385	4.31508	1.76597	1.76848	1.831	4.92421	4.85232	4.94208	2.44358	1.90093	-0.53191	8.07121	5.37912	0.83321	1.28321	3.63522	-0.03545	3.46711	3.24035	4.32184	6.2208	1.81501	0.53531	2.82148	0.11547	0.09675	1.23619	1.91157	2.80645	7.22573	-1.76085	2.16305	4.09646	4.61247	4.38876	0.76113	-0.21421	3.51487	-0.03858	7.96167	1.76017	3.42466	3.35633
P129	0.65655	2.84633	0.141345	0.4986	4.05712	6.57603	-0.69806	4.64267	2.03576	1.0085	2.23464	3.02064	4.98268	3.51991	1.95888	1.09954	-0.07949	7.46114	5.98344	0.71198	1.1276	3.53149	-0.00607	2.42796	2.49554	4.39846	7.46651	0.84377	0.67153	2.82214	0.87239	0.2189	0.87611	0.44866	2.12893	7.05053	-1.84289	0.55513	3.87647	4.8599	3.26151	0.79136	0.89588	0.38523	-0.54988	7.95243	2.14491	3.39044	4.72174
P130	2.24627	2.48336	0.74926	4.50084	2.85415	7.43996	-0.13048	6.15864	2.02713	3.11615	1.34588	6.06294	4.81069	6.25878	2.1939	1.42397	-0.13	7.51958	7.91677	2.59318	1.27649	3.12994	-0.10063	3.95249	1.71055	4.48081	6.60467	3.56531	0.69214	1.99917	0.78861	0.33156	1.16468	4.88727	1.96449	6.18135	-1.97506	5.48945	4.09202	4.0699	4.00276	0.43146	-0.00747	-1.31352	-0.58245	7.89283	2.25453	4.93455	7.13386
P131	1.50873	2.06356	-0.414755	0.51937	4.14508	6.49747	-1.22216	4.42146	1.76113	0.38261	1.78852	2.78596	4.4722	2.66762	2.23206	1.8793	-0.17564	8.18557	4.4972	0.77043	1.01926	2.7907	-0.04639	2.7462	2.99498	4.15845	7.00715	0.76986	0.91334	3.14891	-0.48351	0.12251	1.3989	0.0349	2.56455	7.03577	-1.95059	-0.27875	4.3441	4.49837	3.10274	0.75043	0.03227	-1.00533	-0.38618	7.80987	1.33274	3.21354	2.43256
P132	0.40666	2.14325	-0.02614	0.44689	4.05761	7.26108	-0.34023	4.58262	1.78613	2.00519	1.95651	3.58215	4.71045	3.91574	2.39089	1.93726	0.221	7.81477	5.22471	0.36103	0.99434	3.60303	0.03862	3.44125	3.04804	4.22669	7.00083	0.8267	0.89115	2.44715	-0.21736	0.04431	1.16168	0.96945	2.13201	6.69693	-1.97804	0.39959	3.5856	4.52607	3.01581	0.63978	0.30674	0.53333	-1.02779	7.87226	1.50839	2.99178	2.88256
P133	0.92636	2.84579	0.519315	0.38566	5.23279	6.7309	-0.66791	4.198	1.74554	0.7388	2.02568	2.70698	5.04207	2.96573	2.26001	1.84103	0.19381	7.62935	5.26297	1.31631	1.33972	3.60856	-0.07267	2.99132	3.29878	4.15649	6.46879	1.81719	0.98057	2.76345	-0.11669	0.59741	1.10731	0.49636	2.20584	6.9504	-1.51896	0.45087	4.81483	2.08633	4.57918	0.78852	-0.0431	-0.24305	-0.15154	8.14147	1.54629	2.70815	2.73116
P134	0.46286	2.57587	0.681485	0.79753	3.56114	6.55672	-0.56612	4.17568	1.27098	1.164	0.97945	3.64246	4.69137	4.10539	2.23716	1.27163	-0.43214	7.75363	5.92849	0.62698	1.09604	2.96902	-0.04157	2.31739	3.13627	4.035	6.23913	0.90453	0.38654	2.12646	0.13149	0.24425	0.73008	0.86065	1.95477	7.07566	-2.37781	0.70023	2.9073	3.2331	3.67406	0.18426	0.11314	4.55984	-0.89545	8.06813	1.59008	2.62649	3.14882
P135	2.18943	1.78731	0.06431	4.42043	3.57561	6.57319	-0.4124	5.18878	1.83766	1.41004	1.29713	3.77865	4.57902	4.58616	2.08879	1.82626	-0.08165	7.69136	7.80577	2.16301	0.92586	3.11504	-0.04123	2.45863	2.71604	4.10483	6.36276	1.92898	1.11521	1.94159	0.60579	0.1665	0.91307	3.41674	1.90527	6.88188	-2.76575	4.35243	4.63537	4.62048	3.49802	0.66733	0.03788	-0.58782	-0.85017	7.60678	1.96115	2.74464	6.00342
P136	0.26889	3.02219	1.18895	1.32093	3.71679	7.01961	-0.33994	4.00679	2.0363	1.79537	1.30868	4.32586	4.75075	4.69778	2.38626	1.94024	0.04614	7.69733	5.65654	0.78274	1.60044	3.41411	-0.01836	3.1367	3.414	4.18255	6.90236	1.49311	0.82343	3.00197	0.67391	0.14448	1.61229	1.18083	2.46311	6.96932	-2.17106	1.49813	4.03159	3.32648	3.74835	0.78247	0.4513	3.08178	0.11371	8.00159	1.68382	3.82115	3.58368
P137	1.18096	1.82651	0.669345	0.41271	3.21613	6.6519	-0.32367	3.60383	1.54679	0.65285	1.38583	3.2504	4.1328	3.39959	2.15467	1.21714	-0.49025	7.36166	4.75541	0.54996	1.28636	2.99492	-0.19101	2.21929	2.81644	4.11908	7.04045	0.88787	0.638	2.46501	-0.23022	-0.00953	1.0993	0.59864	1.9445	6.59738	-0.84156	1.1639	2.86697	3.93423	2.98521	0.33006	-0.22144	-0.22573	-0.89796	6.72588	1.32079	2.21669	2.27026
P138	1.07337	2.95845	1.15538	1.19981	2.2566	7.73749	-0.43126	4.13904	1.73257	1.00336	2.55898	3.3861	4.86873	3.62946	2.20958	2.67795	-0.21862	8.0778	7.68285	0.80138	0.66379	3.07509	0.21953	3.84937	3.68499	3.39633	6.31066	1.33886	0.52754	2.86039	-0.06195	0.21893	1.10733	1.48912	2.66644	7.71253	0.02968	1.70453	3.46033	3.87383	3.80572	0.54924	0.14001	-0.16478	-0.69958	8.3758	1.69552	4.16416	3.56534
P139	2.15452	3.68427	0.53148	0.9445	2.68874	8.84061	0.94675	5.26001	2.85685	1.52381	2.69112	3.82855	5.55323	3.45235	1.96676	1.14307	0.54481	8.13551	9.13558	1.20557	1.34247	4.21045	-0.00324	1.88092	3.69676	4.08362	6.99234	1.34602	1.69933	4.14421	0.68105	0.7797	1.41326	0.97679	2.87145	8.59288	-1.30261	1.83128	4.42124	3.38135	4.63775	0.74645	0.96586	0.45141	0.07345	7.45572	2.37619	4.63029	5.50264
P140	1.26204	2.92663	1.79012	0.46588	2.95737	7.2741	-0.28768	4.10571	1.93286	1.39755	1.81849	3.72522	4.64255	3.79397	2.25822	1.38085	-0.22127	7.65374	6.07245	0.17132	1.32496	3.03184	-0.12314	3.29083	3.11159	4.08493	6.9552	1.66301	0.67455	2.84008	-0.14571	0.10972	1.45417	0.7104	2.50786	6.45356	-1.58164	0.58189	4.26746	3.40499	3.64103	0.8124	-0.1771	0.7981	-0.32177	7.52013	1.89625	3.76525	3.1263
P141	2.20982	3.48992	0.77871	3.41302	3.93502	7.42577	-0.37564	5.28233	2.26723	2.7628	2.30247	5.41014	4.52515	5.83745	2.51784	1.48839	-0.23891	7.50852	6.56304	1.29787	1.1942	3.85747	0.08972	2.75765	3.03079	4.15099	6.66571	2.69582	0.95341	2.69268	0.30274	0.14753	1.47694	4.25869	2.33529	6.5357	-1.13659	4.16308	3.81429	4.92435	4.77444	0.44181	1.52002	-0.44399	-0.47408	7.59416	2.04923	4.20447	6.00414
P142	0.80305	2.69352	0.63877	1.14242	4.41594	7.19431	0.33418	4.78548	2.02101	1.34559	1.73207	3.47878	5.21024	3.74114	1.74397	1.68121	-0.06469	7.41369	5.67968	1.06273	1.07434	3.79838	0.03934	2.20838	3.43641	3.91686	7.06885	1.0958	0.7123	3.0579	0.05034	0.27583	1.09966	2.06126	2.27389	6.38375	-1.55768	2.12363	4.52468	5.13519	2.57037	0.89209	-0.11241	-0.73296	-0.30719	7.27396	1.63694	3.11835	3.86997
P144	2.08087	2.15788	-0.16039	3.81357	4.03037	6.7846	-0.20334	6.00617	1.68769	2.59588	1.94094	5.32126	4.39243	5.6852	2.27079	1.40513	-0.22565	6.78106	6.9183	1.60281	1.60064	3.44541	-0.0502	3.28771	2.83355	4.29113	6.44621	2.94919	0.69839	2.45658	1.64503	0.27734	0.83326	5.3272	1.68639	6.31759	-0.71781	5.05507	3.55997	1.72893	2.0805	0.349	-0.19391	-0.87582	-1.2731	7.70165	2.49867	3.92965	6.56314
P145	0.06937	3.09548	0.721225	1.44538	2.76572	7.37863	-0.76272	3.81051	1.66458	1.35295	1.94159	3.87743	4.50542	3.83501	2.28243	1.09978	0.44726	6.9272	4.80179	0.97385	1.37358	3.37153	-0.01478	2.99399	2.56216	4.03093	6.72854	1.24425	0.68381	2.75601	-0.04945	0.34561	1.14173	1.47847	2.07726	6.54585	1.12914	1.63645	4.32708	4.65569	3.96568	0.4435	0.15658	-0.24856	-0.4133	7.27237	1.72973	2.82586	3.33332
P146	0.29569	2.29263	0.93217	0.75173	3.52711	7.16004	-0.8161	4.26288	2.06312	1.32593	1.49538	4.27552	4.76841	4.23381	1.89039	1.4454	0.11799	6.85766	5.11359	0.70729	1.08239	3.74147	-0.044	2.93682	2.74921	4.51753	6.7536	1.52189	0.93551	3.28455	0.67405	0.44056	1.52754	1.24247	2.16408	5.87996	2.60944	1.55611	3.61286	4.4615	3.99443	0.48855	0.17804	-1.07773	-0.10465	7.16072	1.75822	3.59152	3.86095
P147	0.48911	2.23138	1.08532	0.86406	4.28921	7.16842	-0.37834	4.72188	1.97438	1.37094	2.10156	3.90288	4.62188	4.19916	1.96651	1.46416	0.17188	6.76103	5.40998	0.67463	1.34583	3.54576	-0.05081	3.29902	2.83338	4.01272	7.04823	1.42021	1.15358	3.15407	-0.00825	0.32521	1.60962	1.12089	2.29756	6.39575	-1.97521	1.32526	4.31149	2.16817	3.61897	0.84491	0.04162	0.99237	-0.79697	7.63198	2.10102	3.81293	3.95959
P148	2.32647	1.8369	0.485015	0.73617	2.12294	6.62284	-0.2195	3.36794	1.39324	1.0086	1.54031	3.41559	4.97425	3.29786	1.69248	1.02043	0.10005	6.64083	5.72823	0.92481	0.92848	2.8712	-0.03639	2.85699	2.43716	3.33223	6.19397	0.92134	0.23432	2.59318	-0.49018	-0.05265	0.54077	2.00207	1.71838	5.79678	-1.162	1.28418	3.27291	1.30803	3.0535	0.4511	-0.32257	-0.15896	-0.76498	7.59039	1.25075	3.22502	2.91274
P149	1.61376	2.05927	1.65515	2.32134	4.12058	6.78043	-0.79334	4.50378	1.73348	1.88167	1.53723	4.32212	4.73306	4.53987	2.20964	1.53069	-0.0889	7.80143	5.39147	1.30012	1.02089	3.60211	0.10217	3.57421	4.13129	3.93218	6.64414	2.22479	1.00114	2.58276	0.01263	0.28121	0.97241	3.87134	2.2834	6.62485	-1.08063	3.61729	3.74274	4.69253	4.37112	0.86504	-0.00874	-1.17075	-0.68941	7.66853	1.74704	2.51502	5.38428
P150	1.55268	2.00285	0.44291	2.56295	2.62645	6.9274	-0.34152	4.736	1.38516	1.77954	1.8835	4.27318	4.57475	4.21851	1.91415	1.38123	-0.42537	7.95013	6.22388	0.80173	1.43805	2.98698	0.00167	2.99962	2.35549	2.46162	6.62299	2.35097	0.1888	2.5342	0.08594	-0.06146	1.13795	4.40293	1.61302	6.49506	0.29767	3.83458	3.60469	4.14443	3.64347	0.56712	-0.18762	-0.43621	-0.57661	7.61444	1.32154	2.46816	4.55343
[truncated: 854 more columns]

## Sheet: Clinical Data
Supplementary Data 2. Olink and clinical data for the cohort from Qatar.
Patient ID	severity	Sex	Age	Age Groups	Age >40 years	Ethnicity	BMI	Obesity	Obesity Code	HeartRate	HeartRate ≥ 100	SPo2%	SPo2 ≤97%	Smoker	Diabetes	Hypertension	CAD	RespRate	RespRate Groups	RespRate Binary	Admission Diagnosis	Diagnosis code	Mechanical ventilation/ intubation	O2 supp	Hospital stay (days)	Grading	Molecular Severity score	IL6	IL1RL1	SMOC1	KRT19	PTX3	TNC	AREG	HGF	TNFRSF10B	IL18R1	MSTN	CLEC4C	outcome	Clinical Risk Score (7 markers)	Clinical Risk Score (4 markers)	Lymphocytes Score	Neutrophils Score	CRP Score	Creatinine Score	RespRate Binary	WBC Score	Glucose Score
P066	Severe	M	42	2	1	Indian subcontinent	27.7447	Overweight	2	97	0	99	0	yes	0	0	0	22	2	1	Pneumonia & another organs	4	1	2	20	7	113.05	7.18377	8.5402	8.03029	6.84624	6.50466	4.3928	4.56274	11.1911	5.64145	9.88055	0.48304	0.43008	alive-back to normal	10	5	1	1	3	0	1	1	3
P009	Severe	M	63	3	1	MENA	47.3425	Obese	3	82	0	96	1	no	1	1	0	22	2	1	Pneumonia and ARDS	5	0	1	81	7	111.21	8.61359	5.85537	6.75621	6.55637	4.47477	6.26377	6.03026	8.85328	8.17425	9.40705	0.16169	0.441	alive-with disability	12	7	2	1	3	1	1	1	3
P085	Severe	M	59	3	1	Others	29.0548	Overweight	2	89	0	97	1		1	1	0	26	3	1	Pneumonia and ARDS	5	1	2	39	7	99.6542	7.02807	6.26464	8.30998	6.61921	4.64891	5.30588	4.5842	11.5601	5.45877	9.08845	0.14425	0.35167	alive-back to normal	8	5	1	2	2	0	1	0	2
P064	Severe	M	24	1	0	Indian subcontinent	20.7612	Normal	1	131	1	98	0		0	0	0	25	2	1	Pneumonia and ARDS	5	1	2	11	10	95.6535	8.11048	8.86325	6.95525	6.56635	6.68584	6.72421	9.21081	13.6375	6.30703	9.0159	2.70072	0.55512	Deceased	8	5	1	1	2	1	1	2	0
P026	Severe	M	48	2	1	Others	27.1178	Overweight	2	118	1	97	1		0	0	0	20	2	0	Pneumonia and ARDS	5	0	0	43	4	84.7472	4.841	4.92469	8.27437	5.41783	6.20895	4.22548	6.81476	11.8038	6.14222	8.86284	0.16972	0.52327	alive-with disability	7	3	1	1	1	0	0	2	2
P065	Severe	M	62	3	1	Indian subcontinent	27.6817	Overweight	2	100	1	97	1	no	1	1	0	26	3	1	Pneumonia and ARDS	5	1	2	33	7	81.6015	8.19405	5.7551	8.38727	8.78626	5.5911	5.45741	5.53316	11.2904	6.77613	8.2851	0.50921	1.60094	alive-back to normal					3	1	1	1	1
P098	Severe	M	47	2	1	Indian subcontinent	24.6181	Normal	1	92	0	97	1	no	0	1	0	18	1	0	Pneumonia and ARDS	5	0	0	40	4	76.1945	8.18272	6.21983	7.05953	5.87151	5.68697	4.57427	4.09462	9.32667	7.07397	8.2086	0.17521	0.5813	alive-with disability		4	1	2	0	1	0	1
P021	Severe	M	50	3	1	Indian subcontinent	22.0386	Normal	1	101	1	94	1		1	1	0	46	3	1	Pneumonia and ARDS	5	1	2	23	7	75.2804	6.85347	6.11024	6.38266	5.94805	5.94891	5.43185	4.63998	9.88305	5.41138	8.87429	0.1413	0.48707	alive-back to normal	14	8	2	2	3	1	1	2	3
P011	Severe	M	61	3	1	Indian subcontinent	32.526	Obese	3	87	0	91	1	no	1	1	0	23	2	1	Pneumonia and ARDS	5	1	2	82	7	73.4268	6.78923	6.67349	6.28442	7.00807	5.31888	6.82109	5.38965	8.89376	9.15127	8.22399	0.86666	0.84764	alive-with disability	9	4	0	1	2	1	1	1	3
P083	Severe	M	49	2	1	Indian subcontinent	24.4117	Normal	1	106	1	98	0	no	1	0	0	16	1	0	Pneumonia and ARDS	5	1	2	47	7	71.2584	5.42637	7.04741	8.31209	5.92088	6.50183	5.17142	4.37748	10.3608	6.29006	9.59755	1.26578	0.22543	alive-back to normal	9	6	2	2	2	0	0	1	2
P078	Severe	M	56	3	1	Indian subcontinent	31.25	Obese	3	121	1	76	1		1	0	0	42	3	1	Pneumonia & another organs	4	1	2	28	7	69.9881	5.87417	7.65185	8.01384	6.64467	6.50812	3.74982	4.73976	10.2702	6.17889	8.72778	0.69886	0.71489	alive-back to normal	10	4	0	1	3	0	1	2	3
P068	Severe	M	47	2	1	Indian subcontinent	25.7117	Overweight	2			98	0	no	0	0	0	14	1	0	Pneumonia and ARDS	5	0	0	13	4	65.5307	5.88503	6.56611	8.37971	5.19839	6.42969	4.3877	3.47786	10.3797	5.58363	8.98448	0.47904	0.50722	alive-back to normal					3	1	0	1
P036	Severe	M	48	2	1	Indian subcontinent	26.3465	Overweight	2	115	1	65	1		1	0	0	29	3	1	Pneumonia and ARDS	5	1	2	13	7	65.2467	6.20724	6.95761	8.12841	4.96859	5.82404	6.49186	3.92539	10.5878	5.67484	7.92854	0.39822	0.88497	alive-back to normal	14	7	1	2	3	1	1	3	3
P027	Severe	M	38	2	0	Indian subcontinent	28.3937	Overweight	2	119	1	97	1	no	0	0	0	20	2	0	Pneumonia and ARDS	5	0	0	33	4	61.7613	8.00008	6.8866	7.82561	7.36867	6.20315	4.86589	3.84577	10.4739	4.70585	9.39693	0.92212	1.09511	alive-with disability							0
P017	Severe	M	55	3	1	MENA	27.7489	Overweight	2	130	1	91	1		1	1	1	19	1	0	Pneumonia & another organs	4	1	2	36	7	58.2431	7.22393	5.57485	8.23977	6.01723	5.0516	5.00904	3.42753	11.6571	5.82091	8.21394	0.10861	1.41054	alive-back to normal	11	6	2	1	3	0	0	2	3
P081	Severe	M	65	3	1	MENA	22.5981	Normal	1	94	0	96	1		0	0	0	17	1	0	Pneumonia and ARDS	5	1	2	63	7	57.2192	4.45406	7.48887	5.9113	6.98313	6.38429	6.03009	4.13255	9.78897	5.70549	9.08754	0.10196	1.41444	alive-with disability	7	2	0	2	0	0	0	3	2
P099	Severe	F	61	3	1	MENA	51.843	Obese	3	82	0			no	1	0	0	26	3	1	Pneumonia and ARDS	5	0	0	49	4	49.2019	6.56059	6.89764	6.38357	5.01098	5.81362	3.76334	3.77133	9.40936	6.9976	8.28685	0.83392	0.50377	alive-back to normal	11	7	2	2	3	0	1	1	2
P100	Severe	M	43	2	1	Indian subcontinent	27.2817	Overweight	2			98	0	no	0	0	0	18	1	0	Pneumonia and ARDS	5	0	0	39	4	47.7339	3.69643	6.22497	7.92752	6.20914	6.08014	4.21673	3.82655	9.25463	4.971	8.54282	0.84336	0.19274	alive-back to normal	7	4	2	0	1	1	0	1	2
P048	Severe	M	35	1	0	Indian subcontinent	26.1224	Overweight	2	107	1	99	0	no	1	0	0	18	1	0	Pneumonia & another organs	4	1	2	40	7	47.0578	5.48669	5.89352	8.03049	4.65493	6.72748	6.63441	5.0519	10.3684	6.53582	8.77712	0.39398	2.12545	alive-back to normal	13	7	2	2	3	0	0	3	3
P022	Severe	M	52	3	1	Indian subcontinent	26.6728	Overweight	2	115	1	91	1		0	1	0	27	3	1	Pneumonia & another organs	4	1	2	21	7	46.6701	5.69411	5.46679	8.11923	5.45384	5.8309	4.45953	4.02683	9.64386	5.58164	8.96412	1.48114	0.07818	alive-back to normal	9	5	2	0	3	0	1	0	3
P097	Severe	M	31	1	0	Indian subcontinent	29.3724	Overweight	2	128	1	100	0		0	0	0	20	2	0	Pneumonia and ARDS	5	1	2	26	7	46.6167	5.46483	5.89531	7.90259	3.63318	6.13044	4.93827	4.40313	9.97036	5.27094	8.80874	1.06968	0.32833	alive-with disability							0
P086	Severe	M	35	1	0	Indian subcontinent	31.1419	Obese	3	79	0	99	0	no	0	0	0	18	1	0	Multiple	6	0	0	42	4	44.599	8.15619	6.58941	8.51764	4.09943	5.76548	5.20273	3.24907	10.5963	4.56449	8.70496	1.81985	0.3114	alive-back to normal	8	3	1	2	0	0	0	3	2
P070	Severe	M	31	1	0	Others	28.6726	Overweight	2	85	0	99	0	yes	0	0	0	20	2	0	Pneumonia & another organs	4	0	1	41	6	39.2497	8.68349	4.8575	6.0997	7.5303	5.7262	3.37312	4.71603	10.1002	5.43987	7.78187	1.62293	0.64951	alive-back to normal	7	5	0	2	3	0	0	1	1
P018	Severe	M	53	3	1	MENA	33.0579	Obese	3	130	1	95	1	yes	0	0	0	22	2	1	Pneumonia & another organs	4	1	2	40	7	38.5712	9.28962	5.48824	6.45189	7.54098	5.83136	5.15501	4.77148	9.91441	8.21545	8.4703	1.71427	1.97257	alive-back to normal	9	5	0	1	3	1	1	2	1
P029	Severe	M	35	1	0	Indian subcontinent	28.0404	Overweight	2	125	1	88	1		1	0	0	25	2	1	Pneumonia and ARDS	5	0	0	30	4	36.8524	6.24124	5.82355	5.30186	4.28687	5.62512	7.45226	3.38294	9.25697	4.46505	8.89995	1.2231	0.51669	alive-with disability					3	1	1	1	2
P039	Severe	M	60	3	1	MENA	26.8519	Overweight	2	78	0	94	1		1	1	0	26	3	1	Pneumonia and ARDS	5	1	2	35	7	36.4259	3.80286	6.22651	5.82276	6.73936	6.38393	5.03814	3.79765	9.65689	5.49668	8.78334	0.36577	1.61007	alive-back to normal	14	7	2	2	3	0	1	3	3
P031	Severe	M	35	1	0	Indian subcontinent	30.1103	Obese	3	90	0	97	1	no	0	0	0	40	3	1	Pneumonia & another organs	4	1	2	16	7	35.4091	8.71386	6.31776	8.28717	4.64546	6.44199	4.08736	4.04428	10.8822	5.53721	9.37504	0.93967	2.4347	alive-back to normal					3	0	1	3	3
P028	Severe	M	60	3	1	Indian subcontinent	26.1286	Overweight	2	103	1	98	0	no	1	1	1	20	2	0	Pneumonia and ARDS	5	0	0	45	10	35.3681	6.78053	6.29702	7.21917	6.02051	6.35416	4.7947	3.55236	9.00241	5.43984	8.31738	0.61666	1.8502	Deceased	13	7	2	2	3	0	0	3	3
P035	Severe	M	23	1	0	Indian subcontinent	35.5999	Obese	3	99	0	94	1	no	1	0	0	9	1	0	Pneumonia and ARDS	5	0	0	25	4	34.099	5.6202	4.99136	5.78159	3.72411	5.33392	5.00847	3.77822	8.83205	5.14158	9.35629	0.24096	1.08928	alive-back to normal			2	2	0		0	1	2
P094	Severe	M	34	1	0	Indian subcontinent	26.5731	Overweight	2			97	1	yes	0	0	0	20	2	0	Pneumonia and ARDS	5	0	0	30	4	31.4585	5.92501	5.75122	6.42147	5.55348	6.1307	4.79168	3.29186	8.81244	5.53426	9.06895	0.96673	1.33873	alive-back to normal		5	2	0	3	0	0	2
P015	Severe	M	34	1	0	Indian subcontinent	23.0518	Normal	1	86	0	95	1		0	0	0	28	3	1	Pneumonia & another organs	4	1	2	18	7	27.7936	7.42235	3.89232	8.32123	6.96776	5.05262	3.81053	3.84594	11.9938	5.85165	9.26506	0.84149	2.84979	alive-back to normal	6	3	1	1	1	0	1	2	0
P024	Severe	M	34	1	0	Indian subcontinent	26.4915	Overweight	2	116	1	94	1		0	0	0	30	3	1	Pneumonia and ARDS	5	1	2	13	7	27.4514	5.86076	5.72798	8.21523	4.80943	6.22569	4.55459	3.89114	9.46252	5.14978	9.11279	1.48294	1.56143	alive-back to normal	8	5	1	1	3	0	1	2	0
P023	Severe	M	41	2	1	Indian subcontinent	26.0262	Overweight	2	105	1	97	1		0	1	0	23	2	1	Pneumonia and ARDS	5	1	2	25	7	26.2919	5.43918	5.61077	5.953	4.21481	5.46915	5.36457	3.46227	8.32938	4.47479	7.67115	0.79486	0.96986	alive-back to normal		7	2	2	3	0	1	3
P096	Severe	M	49	2	1	MENA	41.0383	Obese	3	103	1	94	1	no	1	1	0	28	3	1	Pneumonia and ARDS	5	0	1	22	7	26.2533	10.5002	3.77278	5.515	4.56885	5.07705	3.2118	3.9977	9.59492	5.39908	7.91423	0.43171	2.04976	alive-back to normal	10	5	1	1	3	0	1	1	3
P090	Severe	M	46	2	1	Indian subcontinent	36.3322	Obese	3	120	1	73	1		1	1	1	30	3	1	Pneumonia and ARDS	5	1	2	32	7	26.1637	5.02607	4.35421	7.30005	2.57361	5.98729	4.21073	3.0375	9.39251	4.76999	8.69268	0.83787	0.81207	alive-back to normal	10	4	1	1	2	0	1	2	3
P025	Severe	M	49	2	1	Others	32.5577	Obese	3	117	1	96	1	no	0	1	0	29	3	1	Pneumonia and ARDS	5	1	2	16	7	25.6948	6.79723	6.23154	8.20086	6.58891	5.70265	2.43534	2.93222	10.7363	5.47487	8.47706	1.14025	2.20833	alive-back to normal	10	6	2	1	3	0	1	2	1
P010	Severe	M	44	2	1	Others	33.8741	Obese	3	117	1	89	1	no	0	1	0	24	2	1	Pneumonia and ARDS	5	0	0	23	4	25.4274	4.67948	5.74543	7.64564	3.90336	5.74286	4.7975	4.45349	9.12201	5.2482	8.69812	1.63374	1.03685	alive-back to normal	10	6	0	2	3	1	1	3	0
P069	Severe	M	25	1	0	Indian subcontinent	26.5731	Overweight	2	121	1	82	1		0	0	0	28	3	1	Pneumonia & another organs	4	0	1	19	6	24.46	4.45357	6.32147	6.23934	6.49747	5.66119	4.33612	3.21157	9.07043	5.47816	9.09308	2.31174	0.53603	alive-back to normal	11	7	1	2	3	1	1	3	0
P038	Severe	M	45	2	1	Indian subcontinent	23.0112	Normal	1	94	0	90	1		1	1	0	29	3	1	Pneumonia and ARDS	5	1	2	38	7	23.3091	6.16635	5.2362	6.85379	6.62	5.48584	3.63392	3.87003	9.11365	4.93669	8.40026	2.10601	0.87169	alive-back to normal	9	6	2	2	2	0	1	1	1
P008	Severe	M	55	3	1	Indian subcontinent	25.8806	Overweight	2	117	1	95	1		1	0	0	38	3	1	Pneumonia and ARDS	5	1	2	30	10	22.2692	6.75558	6.55051	6.25659	3.99842	5.03114	5.07918	3.73491	9.08358	5.14364	8.9538	1.34912	1.8144	Deceased	7	4	0	2	2	0	1	1	1
P014	Severe	M	56	3	1	Others	31.21	Obese	3	87	0	91	1	yes	0	1	0	16	1	0	Pneumonia & another organs	4	1	2	23	10	21.2471	9.46398	3.43419	3.95031	5.37269	3.91577	3.52048	2.65561	7.96205	4.84818	7.72776	0.38928	1.36253	Deceased	6	4	1	0	3	0	0	0	2
P062	Severe	M	41	2	1	Others	33.8741	Obese	3	77	0	96	1	no	0	0	0	30	3	1	Pneumonia and ARDS	5	1	2	16	7	20.9238	5.0048	4.79188	6.62414	4.54628	5.12071	3.10255	3.03576	9.21921	4.84282	8.4029	0.73769	1.42637	alive-back to normal	9	4	0	2	2	0	1	2	2
P019	Severe	M	59	3	1	MENA	32.6905	Obese	3	89	0	91	1	no	1	1	0	24	2	1	Multiple	6	1	2	19	7	20.4401	6.55452	5.43549	5.59119	4.59793	5.83666	5.75473	3.90102	8.05879	5.44363	8.09172	0.2299	2.91657	alive-back to normal	10	6	2	1	3	0	1	1	2
P080	Severe	M	35	1	0	Indian subcontinent	28.6048	Overweight	2	88	0	96	1	no	1	1	0	20	2	0	Pneumonia & another organs	4	1	2	39	7	17.1568	3.97585	5.09273	8.10394	4.2827	4.82906	1.91637	2.85117	10.8094	4.56918	7.82951	1.28239	1.36816	alive-with disability							0
P095	Severe	M	43	2	1	Indian subcontinent	28.764	Overweight	2	73	0	98	0		1	0	0	22	2	1	Pneumonia and ARDS	5	0	1	31	7	16.8047	8.84961	3.61208	5.54495	4.02618	4.48696	2.91044	3.02396	8.67917	4.84307	8.36173	0.57169	2.15436	alive-back to normal	9	4	0	1	3	0	1	1	3
P082	Severe	M	59	3	1	Indian subcontinent	27.2173	Overweight	2	100	1	99	0		1	1	0	15	1	0	Pneumonia and ARDS	5	1	2	38	7	16.4291	6.7536	6.85919	8.39377	9.25765	6.11912	5.32339	5.80714	12.4121	6.64297	9.29968	-0.06185	7.35921	alive-back to normal	10	4	2	2	0	0	0	3	3
P030	Severe	M	51	3	1	Indian subcontinent	25.9107	Overweight	2	96	0	89	1	no	1	1	0	36	3	1	Pneumonia and ARDS	5	1	2	15	7	14.0743	7.0693	3.87198	8.02271	6.16909	5.43551	3.10851	3.56376	9.85031	5.34347	9.23617	2.78237	1.92181	alive-back to normal	9	5	2	0	3	0	1	0	3
P020	Severe	M	54	3	1	MENA	35.6647	Obese	3	88	0	92	1	no	1	1	0	24	2	1	Pneumonia and ARDS	5	1	2	16	7	13.6911	9.13881	3.46991	5.18407	5.38063	4.73277	2.63574	4.05432	8.44112	5.62637	8.10912	1.05634	2.74791	alive-back to normal	7	4	1	0	3	0	1	0	2
P053	mild	M	53	3	1	Indian subcontinent	24.7475	Normal	1	90	0	98	0	yes	1	1	0	17	1	0	Multiple	6	0	1	36	5	13.1626	4.63378	3.75714	5.88499	4.26666	4.71213	4.42346	4.09	9.80355	8.57071	9.63206	1.80233	2.71583	alive-back to normal	6	2	0	0	1	1	0	2	2
P047	Severe	M	41	2	1	Indian subcontinent	33.2479	Obese	3	99	0	96	1	yes	0	1	0	26	3	1	Pneumonia and ARDS	5	0	0	34	4	12.8052	7.26978	6.51331	5.48841	5.31993	5.71777	2.86527	2.83044	7.96526	4.57488	8.15208	1.47498	2.50713	alive-back to normal	7	4	0	1	3	0	1	2	0
P012	mild	M	60	3	1	Indian subcontinent	26.2164	Overweight	2	94	0	94	1	no	1	1	0	25	2	1	Pneumonia	3	0	0	16	4	8.21043	4.04216	3.86089	5.17157	4.41082	4.78343	2.74616	2.682	8.31235	5.12485	7.39924	1.14941	2.48237	alive-back to normal	9	4	1	1	2	0	1	1	3
P001	mild	M	58	3	1	MENA	27.6817	Overweight	2	80	0	98	0		0	0	0	18	1	0	Pneumonia	3	0	0	13	4	6.71848	5.1602	3.24089	3.86916	5.28119	3.96596	2.30293	3.81346	8.43611	5.01029	7.79071	2.08761	2.1903	alive-back to normal	4	2	0	1	1	0	0	1	1
P084	mild	M	52	3	1	Indian subcontinent	25.9949	Overweight	2	98	0	100	0	no	0	0	0	20	2	0	Pneumonia	3	0	1	36	5	6.51246	5.4083	3.8217	4.15172	5.32746	4.5612	2.62665	1.99045	7.48347	4.48834	7.37725	2.04069	2.00021	alive-back to normal	3	1	1	0	0	0	0	0	2
P057	mild	M	39	2	0	Indian subcontinent	20.984	Normal	1	94	0	98	0		0	0	0	20	2	0	Pneumonia	3	0	1	31	5	5.96987	3.17691	3.89969	5.66762	3.84024	4.80124	2.53838	2.06189	8.30115	4.4329	7.95536	2.49436	1.68532	alive-back to normal	2	2	1	0	1	0	0	0	0
P093	Severe	M	33	1	0	MENA	41.8685	Obese	3	115	1	97	1	yes	0	0	0	36	3	1	Pneumonia and ARDS	5	0	0	26	4	5.64303	6.39426	5.42642	8.18791	4.64462	5.56029	3.36373	3.66792	11.3485	4.49	8.20937	1.6444	5.62127	alive-back to normal		4	1	2	1	0	1	1
P059	mild	M	53	3	1	Indian subcontinent	28.4091	Overweight	2	113	1	96	1	no	0	0	0	22	2	1	Pneumonia	3	0	0	10	4	4.9498	2.28533	2.15796	4.77946	2.87743	3.2218	2.83709	2.86105	8.07039	4.51976	6.42334	0.67143	2.72055	alive-back to normal	10	5	2	2	1	0	1	1	3
P033	mild	M	40	2	1	Indian subcontinent	25.4055	Overweight	2	83	0	97	1		0	0	0	20	2	0	Pneumonia	3	0	0	28	4	4.83406	2.07037	2.01869	5.12452	3.50186	4.4109	2.05006	1.79796	8.07653	4.16923	6.595	1.34624	2.07031	alive-back to normal	2	2	1	0	1	0	0	0	0
P063	mild	M	51	3	1	Indian subcontinent	25.5296	Overweight	2	106	1	98	0	no	0	0	0	18	1	0	Pneumonia	3	0	1	7	5	4.22466	4.64924	2.24813	4.60747	3.13034	4.32674	2.19356	2.50538	7.68077	4.4702	7.27762	2.25802	2.2022	alive-back to normal	7	5	2	1	2	0	0	1	1
P056	mild	M	29	1	0	Indian subcontinent	25.7117	Overweight	2	100	1	99	0	no	0	0	0	16	1	0	Pneumonia	3	0	1	15	5	4.04613	3.29625	2.96187	5.09995	3.69037	4.66633	2.65417	1.53962	8.09072	4.55228	7.72281	2.36669	2.4551	alive-back to normal	2	1	0	0	1	0	0	0	1
P054	mild	M	40	2	1	Indian subcontinent	29.4076	Overweight	2	99	0	96	1	yes	0	1	0	17	1	0	Pneumonia	3	0	1	11	5	4.02967	3.26667	3.14505	4.35592	2.96196	3.68693	2.42916	1.88122	8.77644	4.93166	6.76155	1.70053	2.71746	alive-back to normal	6	3	0	1	2	0	0	2	1
P050	mild	M	35	1	0	Indian subcontinent	24.4898	Normal	1	106	1	90	1		0	0	0	26	3	1	Pneumonia	3	0	0	44	4	3.90871	2.68864	3.05138	5.66446	3.55169	3.73714	3.48025	2.62837	8.36529	4.70325	7.81011	2.47554	2.72719	alive-back to normal	6	3	0	0	3	0	1	1	1
P051	mild	M	42	2	1	Indian subcontinent	27.5482	Overweight	2	107	1	96	1	no	1	0	0	19	1	0	Pneumonia	3	0	1	39	5	3.78366	2.51073	3.28145	2.03169	3.02665	3.67108	2.6783	2.75196	8.33673	4.86259	7.89911	0.88217	3.48832	alive-back to normal	10	5	1	1	3	0	0	2	3
P067	mild	M	35	1	0	Indian subcontinent	33.218	Obese	3	78	0	95	1		0	0	0	21	2	0	Pneumonia	3	0	0	5	4	3.46974	5.25185	2.56472	4.5746	4.22712	4.89021	1.77077	3.28147	7.82157	3.95319	7.29014	2.99833	2.53714	alive-back to normal	5	4	2	0	2	0	0	0	1
P037	mild	M	39	2	0	Others	23.9512	Normal	1	110	1	98	0		0	0	0	18	1	0	Pneumonia	3	0	0	15	4	3.2634	2.68879	2.2014	3.70654	3.26464	4.03025	2.53636	1.90003	7.96526	3.622	6.5932	2.18323	2.10571	alive-back to normal			0	2		0	0	0	2
P016	mild	M	51	3	1	Indian subcontinent	24.2215	Normal	1	112	1	97	1		1	1	0	22	2	1	Pneumonia	3	0	0	12	4	3.22115	2.72553	2.24555	3.98753	3.73953	2.70368	1.41467	1.96491	7.86292	3.85064	6.99589	1.54195	2.58107	alive-back to normal	9	5	1	1	3	0	1	1	2
P060	mild	M	48	2	1	Indian subcontinent	27.8852	Overweight	2	104	1	99	0	no	0	1	0	18	1	0	Pneumonia	3	0	0	5	4	3.21785	4.35618	3.66924	5.11432	3.2739	4.80818	2.95776	2.39645	8.09047	4.04578	8.14584	2.52542	3.47401	alive-back to normal	3	0	0	0	0	0	0	1	2
P042	mild	M	28	1	0	Indian subcontinent	27.5482	Overweight	2	115	1	98	0	no	0	0	0	22	2	1	Pneumonia	3	0	0	1	4	2.94071	4.49569	2.94147	4.64296	4.27473	4.90711	2.43744	2.12273	7.84982	4.30936	7.69125	2.84492	3.17726	alive-with disability							1
P061	mild	M	53	3	1	Indian subcontinent	27.7744	Overweight	2	90	0	97	1		1	0	0	17	1	0	Pneumonia	3	0	0	7	4	2.70544	2.52035	2.61618	3.63448	2.4641	3.70625	1.87123	1.9485	7.27837	4.41865	6.80297	1.60118	2.97931	alive-back to normal	6	4	2	0	2	0	0	0	2
P046	mild	F	59	3	1	MENA	29.3848	Overweight	2	85	0	100	0	no	0	1	0	18	1	0	Pneumonia	3	0	0	7	4	2.6488	2.35227	2.09904	3.06511	2.12069	2.34601	1.23262	1.29791	7.77346	3.95293	6.98655	1.48356	2.35108	alive-back to normal	4	2	0	1	1	0	0	1	1
P052	mild	M	42	2	1	Indian subcontinent	26.7036	Overweight	2	112	1	99	0	no	0	0	0	18	1	0	Pneumonia	3	0	1	47	5	2.58703	1.98244	2.79184	3.91118	2.02216	2.8173	2.77349	1.48441	7.95281	3.73506	7.43005	1.76715	2.87041	alive-back to normal		5	0	2	3	0	0
P004	mild	F	40	2	1	Indian subcontinent	25.9695	Overweight	2	79	0	98	0	no	0	0	0	20	2	0	Pneumonia	3	0	0	25	4	2.52476	1.68633	2.09492	4.29335	1.62414	3.30721	2.62984	1.44404	7.93169	4.16302	6.83355	1.67023	2.85909	alive-back to normal	3	2	2	0	0	0	0	0	1
P071	mild	F	46	2	1	Indian subcontinent	22.4323	Normal	1	78	0	100	0		0	1	0	18	1	0	Asymptomatic	1	0	0	1	1	2.50625	1.76691	2.17323	3.23379	1.66526	2.34164	2.25102	2.92289	7.44662	3.09252	7.17094	1.87138	2.29052	alive-back to normal	3	1	0	1	0	0	0	1	1
P032	mild	M	42	2	1	Indian subcontinent	26.8726	Overweight	2	113	1	96	1	no	0	1	0	24	2	1	Pneumonia	3	0	0	32	4	2.41543	1.85229	2.50083	5.45946	2.16861	4.57323	2.49682	1.56771	8.72704	4.21595	7.36741	2.04686	3.59445	alive-back to normal	3	2	0	0	2	0	1	0	0
P072	mild	F	35	1	0	Indian subcontinent	33.7604	Obese	3	81	0	99	0	yes	0	0	0	19	1	0	URTI	2	0	0	33	4	2.38056	2.08392	2.47513	4.05814		3.14673	2.28043		7.28689	3.33746	7.29449	2.7441		alive-back to normal			0	0		0	0	1
P102	control	M	47	2	1	MENA	35.8	Obese	3	78		99	0														2.26981	1.59657	2.49004	3.22151	1.32263	3.31413	1.2546	1.33797	7.75216	3.42572	6.40338	1.62283	2.43577
P141	control	M	45	2	1	Indian subcontinent	23.9	Normal	1	78		99	0														2.25441	2.5762	2.51046	3.72992	1.84364	4.12713	3.44217	2.4649	8.17237	3.85747	6.90681	3.03079	2.54992
P079	mild	M	26	1	0	MENA	24.5675	Normal	1	82	0	99	0	no	0	0	0	16	1	0	Pneumonia	3	0	0	31	4	2.09268	0.74153	2.52933	2.75878	1.57789	2.6691	2.15743	1.93084	6.40948	3.17039	6.16407	2.34827	1.5428	alive-back to normal	3	0	0	0	0	0	0	1	2
P121	control	M	33	1	0	Indian subcontinent	20.2	Normal	1	78		99	0														2.02516	2.12335	3.55446	3.40998	2.62453	3.27409	1.79949	1.5223	7.50184	3.09907	7.33165	2.89562	2.31646
P055	mild	M	36	2	0	Indian subcontinent	22.8529	Normal	1	98	0	96	1	no	0	0	0	18	1	0	URTI	2	0	0	38	4	1.97667	2.61015	2.94403	8.47385	1.67123	3.19886	2.87394	2.02231	10.8016	3.19391	8.04946	2.98363	4.21809	alive-back to normal	4	1	0	1	0	0	0	2	1
P034	mild	M	35	1	0	Indian subcontinent	26.3656	Overweight	2	87	0	99	0		1	0	0	18	1	0	Pneumonia	3	0	0	3	4	1.95687	2.15654	2.26601	3.71539	0.73155	3.65726	2.51968	1.45889	7.74963	3.08408	7.19493	2.4579	2.51179	alive-back to normal	6	3	2	1	0	0	0	1	2
P139	control	M	53	3	1	Indian subcontinent	38.3	Obese	3	88		96	1														1.85726	4.12673	3.42074	4.2901	4.38235	5.40771	1.57846	2.65623	8.19383	4.21045	8.64442	3.69676	3.8991
P043	mild	F	54	3	1	MENA	21.9098	Normal	1	82	0	100	0	yes	0	1	1	17	1	0	Asymptomatic	1	0	0	24	4	1.82225	1.24928	2.0239	3.74936	2.19288	2.74608	2.21259	1.80367	7.09317	3.94892	5.95594	2.07174	2.79197	alive-back to normal	4	1	0	1	0	0	0	3	0
P092	mild	F	26	1	0	Others	21.0077	Normal	1	68	0	100	0	no	0	0	0	17	1	0	Asymptomatic	1	0	0	4	1	1.74328	0.638617	2.13722	3.52308	1.83658	3.65726	2.64235	1.96616	7.48357	3.7816	6.03293	2.00532	3.13094	alive-back to normal			2	0	0		0	0	0
P058	mild	M	36	2	0	Indian subcontinent	31.5115	Obese	3	118	1	95	1	no	0	0	0	18	1	0	Pneumonia	3	0	0	8	4	1.72208	3.11662	1.83054	4.63865	3.13811	3.64986	1.5574	2.46122	8.70585	4.31836	7.81073	1.64293	5.03423	alive-back to normal		2	0	2	0	0	0	2
P049	mild	M	46	2	1	MENA	33.8972	Obese	3	78	0	100	0	no	0	1	0	18	1	0	Asymptomatic	1	0	0	4	1	1.70774	1.31663	2.04356	3.33722	1.26114	3.04813	1.71096	1.45066	7.82068	3.18773	6.93167	2.1798	2.6977	alive-back to normal			0	0		0	0	1	1
P118	control	M	46	2	1	Indian subcontinent	22.5	Normal	1	86		99	0														1.66655	1.36391	3.2205	3.41875	2.46765	2.47384	1.47325	3.22585	7.69696	3.82916	7.42598	3.06567	2.77978
P091	mild	F	25	1	0	Others	22.7732	Normal	1	70	0	100	0		0	0	0	17	1	0	Asymptomatic	1	0	0	1	1	1.65231	1.58337	1.93582	2.86987	1.27826	2.82134	1.7867	1.4717	7.48397	3.08434	6.94674	2.30863	2.49482	alive-back to normal	3	1	1	0	0	0	0	0	2
P132	control	M	37	2	0	Indian subcontinent	25.8	Overweight	2	88		99	0														1.62958	1.01842	3.50524	3.46657	2.14108	3.15692	2.94432	1.40794	7.23551	3.60303	7.0583	3.04804	2.65042
P129	control	M	33	1	0	Indian subcontinent	19.1	Normal	1	70		100	0														1.61587	1.99955	1.71973	3.35218	2.08887	2.39237	1.88133	1.28891	7.59418	3.53149	6.76499	2.49554	2.64255
P005	mild	F	25	1	0	MENA	37.1802	Obese	3	90	0	100	0	no	0	0	0	18	1	0	gastroenteritis	2	0	0	5	4	1.60662	2.29431	1.24046	3.33049	1.35389	2.28348	2.00063	1.86116	8.47997	3.49064	7.1633	1.92053	3.41107	alive-back to normal			0	1	0	0	0		0
P122	control	M	39	2	0	Indian subcontinent	23.4	Normal	1	76		100	0														1.60024	2.24366	3.07386	3.74029	1.74265	3.78136	1.95865	1.2405	8.20477	3.74066	7.21152	2.89958	3.13143
P146	control	M	45	2	1	Indian subcontinent	27	Overweight	2	64		98	0														1.59617	1.63982	2.78891	3.35622	2.61329	2.72441	2.72761	1.87852	7.77008	3.74147	7.05501	2.74921	3.16063
P040	mild	M	18	1	0	MENA	22.8571	Normal	1	111	1	100	0		0	0	0	18	1	0	Asymptomatic	1	0	0	6	1	1.57799	1.44322	1.62745	3.49395	2.50981	3.33676	3.01209	1.4973	6.50343	3.16713	5.67754	2.16211	2.97545	alive-back to normal	1	0	0	0	0	0	0	1	0
P013	mild	M	53	3	1	MENA	33.4252	Obese	3	83	0	97	1	yes	0	0	0	20	2	0	URTI	2	0	0	6	4	1.55985	2.14766	2.12332	2.76174	1.38637	2.43962	1.90803	0.88058	7.13185	3.01511	6.81469	2.40592	2.43305	alive-back to normal		0	0	0	0	0	0	1
P006	mild	M	51	3	1	MENA	32.3689	Obese	3	79	0	97	1	no	0	0	0	18	1	0	Asymptomatic	1	0	0	23	4	1.43637	1.87821	1.80756	3.65991	1.5899	2.85473	2.08677	1.2997	7.50916	3.34828	6.42304	2.73984	2.70676	alive-back to normal				0	0	0	0	0
P111	control	M	45	2	1	MENA	27.2	Overweight	2	57		97	1														1.43104	1.95794	2.94364	3.47967	1.94648	3.42168	2.37839	1.56603	7.49317	3.44682	7.18202	2.99554	3.1335
P044	mild	M	40	2	1	MENA	24.2215	Normal	1	68	0	100	0	no	0	0	0	18	1	0	Asymptomatic	1	0	0	27	4	1.43102	1.08713	2.95188	3.7261	2.37626	2.55958	1.53971	1.42312	6.86844	3.67191	6.06426	2.30863	3.11095	alive-back to normal		0	0	0	0	0	0	1
P128	control	M	21	1	0	Indian subcontinent	21.4	Normal	1	76		99	0														1.41997	0.555723	2.47987	3.55047	2.27327	3.66782	2.37839	3.15845	7.25469	3.63522	6.43663	3.24035	2.82603
P076	mild	M	36	2	0	Indian subcontinent	22.5896	Normal	1	78	0	100	0		0	0	0	17	1	0	Asymptomatic	1	0	0	1	1	1.41514	1.00969	2.75469	3.22818	2.28103	2.77496	2.15584	2.03843	7.79636	3.99878	7.27762	3.09863	2.9626	alive-back to normal	2	0	0	0	0	0	0	1	1
P145	control	M	34	1	0	Indian subcontinent	23.9	Normal	1	92		99	0														1.35653	0.903993	1.6017	3.83423	2.11102	3.06188	1.55309	1.55601	6.99346	3.37153	6.47822	2.56216	2.85103
P120	control	M	40	2	1	Indian subcontinent	26.7	Overweight	2	72		98	0														1.35296	4.7838	1.49236	3.09665	2.30852	2.28698	1.17298	1.64149	8.90205	3.09289	7.40138	3.74305	2.62053
P115	control	M	50	3	1	Indian subcontinent	27.1	Overweight	2	65		98	0														1.33903	1.17124	2.52874	2.44827	0.83649	2.74286	1.2672	1.32905	7.03798	3.42662	7.14734	2.51175	2.63304
P130	control	F	42	2	1	Indian subcontinent	21.6	Normal	1	88		99	0														1.33692	1.70796	1.09588	2.75124	2.11295	2.70786	1.7736	1.79897	7.87247	3.12994	6.72734	1.71055	3.78726
P124	control	M	42	2	1	Indian subcontinent	21.5	Normal	1	68		98	0														1.33372	1.40741	2.39403	4.25311	2.24663	3.63336	1.51545	1.79771	7.2683	3.66052	7.18109	2.76266	3.47796
P108	control	M	32	1	0	Indian subcontinent	22.4	Normal	1	75		99	0														1.31761	1.72381	3.07148	3.6379	2.46463	2.80152	2.30763	1.8553	7.30182	3.39372	7.14744	3.30086	3.04434
P106	control	M	29	1	0	Indian subcontinent	29.9	Overweight	2	90		99	0														1.30738	2.41079	1.63009	3.6548	2.14277	2.98479	2.32547	1.30342	8.4858	3.34258	6.88522	3.28855	2.97124
P126	control	F	39	2	0	Indian subcontinent	31.6	Obese	3	80		99	0														1.30198	2.1926	2.01861	2.19399	0.7714	3.36433	1.69256	1.82822	8.30979	3.30365	7.33808	1.9487	3.89253
P119	control	M	48	2	1	Indian subcontinent	25.3	Overweight	2	86		99	0														1.29615	1.26671	2.46429	3.89546	2.05628	2.52748	2.33948	2.84678	7.77413	3.85747	7.09681	3.02109	3.45543
P147	control	M	41	2	1	Indian subcontinent	25.9	Overweight	2	70		98	0														1.28223	1.21825	1.96727	3.12748	1.53297	2.65452	1.4398	1.609	7.30501	3.54576	6.50346	2.83338	2.63002
P113	control	M	53	3	1	Indian subcontinent	25	Overweight	2	62		98	0														1.26847	1.61062	2.35478	3.60101	2.24031	3.35935	2.09612	1.65921	8.64441	3.69735	7.07637	2.8671	3.71462
P117	control	M	40	2	1	Indian subcontinent	26.4	Overweight	2	70		99	0														1.26186	3.24227	1.9761	3.66382	1.75598	2.86651	2.41285	1.33213	7.17018	3.19641	6.60787	3.00065	3.17308
P135	control	M	36	2	0	Indian subcontinent	22.6	Normal	1	92		98	0														1.25025	1.94273	1.28011	3.50172	2.19225	3.17019	2.1042	1.8193	6.89874	3.11504	6.11909	2.71604	3.06821
P112	control	M	38	2	0	MENA	22.8	Normal	1	79		99	0														1.23959	1.15929	3.05381	3.78492	2.26941	2.74698	1.59113	2.08557	7.50978	3.69053	7.10457	3.15314	3.22632
P101	control	M	38	2	0	Indian subcontinent	28.8	Overweight	2	67		99	0														1.22178	1.42674	1.47238	3.14478	2.67106	2.47765	1.59134	1.292	7.42947	3.37323	6.39247	2.40071	3.27555
P142	control	M	45	2	1	Indian subcontinent	24.3	Normal	1	74		99	0														1.20512	0.854863	1.29031	3.24978	2.53197	2.1677	2.1043	1.51284	7.65243	3.79838	6.53442	3.43641	2.36464
P045	mild	M	22	1	0	MENA	22.7583	Normal	1	69	0	100	0	no	0	0	0				Asymptomatic	1	0	0	3	1	1.18368	0.57012	2.17802	2.85052	2.48764	2.72168	2.20364	1.6692	6.87384	3.24744	6.49775	2.7133	3.0601	alive-back to normal						0		0	0
P125	control	M	39	2	0	Indian subcontinent	23.5	Normal	1	76		100	0														1.17191	1.66382	1.91185	3.4232	1.75281	2.51779	1.83273	1.3474	7.78628	3.33922	6.63392	3.01991	2.96416
P074	mild	M	55	3	1	MENA	28.9051	Overweight	2	91	0	99	0	no	0	0	0	20	2	0	Asymptomatic	1	0	0	29	4	1.1714	1.40179	2.92524	4.87493	1.87926	4.20651	1.56844	1.49458	8.40789	3.91169	7.41766	3.15873	4.00241	alive-back to normal	0	0	0	0	0	0	0	0	0
P109	control	M	36	2	0	MENA	28.3	Overweight	2	50		99	0														1.16743	2.07824	2.27686	3.39055	1.27119	1.84662	1.88368	1.19297	6.95197	2.98361	5.6999	2.38386	3.08458
P114	control	M	47	2	1	Indian subcontinent	27.8	Overweight	2	79		98	0														1.16354	1.52517	1.33792	3.91118	1.09704	3.06505	2.03077	1.71133	8.18009	3.16027	7.01774	3.3272	2.84306
P123	control	M	27	1	0	Indian subcontinent	24.6	Normal	1	82		98	0														1.153	1.7889	2.33428	3.08508	2.02191	2.1304	1.82895	1.47748	7.53066	3.4437	6.96505	2.6943	3.4162
P087	mild	M	25	1	0	MENA	26.3465	Overweight	2	55	0	100	0	no	0	0	0	17	1	0	Asymptomatic	1	0	0	12	4	1.14063	0.60557	2.44272	2.79155	1.84816	1.80354	1.29263	1.37454	6.32265	3.12798	5.28055	2.66126	2.33706	alive-back to normal	2	2	0	2	0	0	0	0	0
P077	mild	M	32	1	0	Indian subcontinent	26.4915	Overweight	2	78	0	100	0		0	0	0	19	1	0	Asymptomatic	1	0	0	1	1	1.127	0.566517	2.31679	2.9765	1.05779	2.60714	2.33384	1.46506	7.07461	2.75781	6.10642	2.42541	3.08212	alive-back to normal	4	1	0	1	0	0	0	2	1
P003	mild	M	18	1	0	MENA	20.898	Normal	1	84	0	100	0	no	0	0	0	18	1	0	gastroenteritis	2	0	0	4	4	1.12609	1.33392	2.76557	3.31519	1.42775	1.78935	2.32854	0.87926	6.68039	2.75945	6.8941	2.50907	3.18298	alive-back to normal			0	0		0	0	0	0
P143	control	M	33	1	0	Indian subcontinent	23.8	Normal	1	78		99	0														1.06479	0.583403	1.60004	2.32054	2.06486	1.96884	1.77352	1.24013	6.51894	2.8343	5.53984	2.34446	2.76329
P137	control	M	38	2	0	Indian subcontinent	21.2	Normal	1	78		98	0														1.0647	2.26571	2.09828	2.74175	1.65679	2.87986	1.45653	1.27028	6.74503	2.99492	6.26054	2.81644	3.07661
P131	control	M	37	2	0	Indian subcontinent	22.1	Normal	1	78		99	0														1.05741	2.68355	1.44523	3.67707	1.3854	2.7555	1.94171	1.25885	7.54114	2.7907	5.8684	2.99498	3.11345
P136	control	M	32	1	0	Indian subcontinent	35.2	Obese	3	72		99	0														1.02833	1.17102	2.15903	3.68389	1.97142	2.21497	1.73205	1.46841	7.5769	3.41411	7.21458	3.414	3.02668
P089	mild	M	33	1	0	Indian subcontinent	24.7386	Normal	1	84	0	100	0	no	0	0	0	18	1	0	Asymptomatic	1	0	0	1	1	0.988378	1.67997	1.06389	3.63685	1.84866	3.18578	1.70992	1.71216	7.32798	3.53079	6.90909	2.92848	3.62627	alive-back to normal	3	2	1	1	0	0	0	1	0
P103	control	M	39	2	0	Indian subcontinent	23.9	Normal	1	62		99	0														0.960731	1.23391	1.43127	3.3965	1.68672	2.44326	1.29869	1.17071	7.47975	3.17566	6.92052	2.61396	3.54903
P110	control	M	34	1	0	Indian subcontinent	23.4	Normal	1	70		99	0														0.959045	1.40033	1.73006	3.16324	2.01201	2.01027	1.40177	1.11637	6.67279	3.29494	6.24618	3.23971	2.69054
P134	control	M	38	2	0	Indian subcontinent	25.2	Overweight	2	86		99	0														0.949247	2.25177	3.00201	2.88637	1.62775	2.40847	1.69284	1.18686	7.67183	2.96902	6.80399	3.13627	3.5142
P150	control	M	23	1	0	Indian subcontinent	23.5	Normal	1	72		99	0														0.94411	1.0476	1.43637	3.25057	1.16529	2.06354	1.77159	1.44869	7.02091	2.98698	5.80522	2.35549	3.40981
P127	control	M	42	2	1	Others	21.5	Normal	1	88		99	0														0.929247	4.3956	1.95049	3.84295	1.31665	3.19641	2.45277	1.44448	8.31965	3.71969	6.59191	2.46354	5.19431
P041	mild	M	43	2	1	MENA	32.3468	Obese	3	96	0	100	0		0	0	0	18	1	0	Pneumonia	3	0	0	4	4	0.921333	1.72344	1.93224	3.56968	1.38806	2.35398	2.49598	1.79711	7.73336	3.33711	6.62203	3.14362	3.68339	alive-back to normal	2	1	1	0	0	0	0	0	1
P144	control	M	27	1	0	Indian subcontinent	25.1	Overweight	2	62		99	0														0.906455	0.96687	1.80678	2.55734	1.58991	2.54307	1.73783	1.53471	7.41739	3.44541	6.36932	2.83355	3.44356
P140	control	M	34	1	0	Indian subcontinent	29.2	Overweight	2	78		98	0														0.900593	1.34925	1.95645	4.0725	1.65578	2.9251	1.74539	1.29493	7.13452	3.03184	6.91602	3.11159	3.60687
P007	mild	M	20	1	0	Indian subcontinent	23.4375	Normal	1	78	0	99	0		0	0	0	18	1	0	Asymptomatic	1	0	0	2	1	0.868567	1.24972	1.20103	3.00833	1.61433	2.33104	1.61706	0.80685	6.19483	2.77467	5.96463	2.16033	3.59875	alive-back to normal			0	0		0	0	1
P149	control	M	28	1	0	Indian subcontinent	26.1	Overweight	2	80		100	0														0.85882	0.783683	2.44569	3.32262	1.48757	2.71276	1.9793	1.24592	6.71702	3.60211	6.4089	4.13129	2.44897
P002	mild	M	61	3	1	Others	30.0408	Obese	3	71	0	95	1	yes	0	1	0	18	1	0	Asymptomatic	1	0	0	0	1	0.834251	2.40444	2.07568	3.92631	1.73811	1.89215	2.3436	1.38516	7.49895	3.75393	7.0265	3.9	3.43186	alive-back to normal			0	1		0	0	1	1
P138	control	M	21	1	0	Indian subcontinent	20.7	Normal	1	78		99	0														0.829693	1.39146	2.43431	3.25361	2.13834	3.84269	2.33246	1.21448	7.76745	3.07509	7.25111	3.68499	3.79391
P104	control	M	28	1	0	Indian subcontinent	24.2	Normal	1	92		99	0														0.803975	0.923283	2.79499	3.44558	1.66284	2.07026	1.84805	1.17926	6.68853	2.67666	6.48392	3.15699	3.42724
P073	mild	M	34	1	0	Others	21.0668	Normal	1	124	1	99	0		0	0	0	20	2	0	URTI	2	0	0	22	4	0.735993	1.39587	1.81884	3.41564	0.67561	3.20468	2.28112	1.30687	7.74223	3.25665	6.41158	3.08852	4.09777	alive-back to normal	3	2	1	1	0	0	0	1	0
P107	control	M	28	1	0	Indian subcontinent	24	Normal	1	82		99	0														0.721858	1.08405	0.92732	3.27729	2.40214	2.7119	2.37454	1.54592	7.26036	3.43753	6.79586	4.12661	3.1772
P116	control	M	40	2	1	Others	31.4	Obese	3	70		97	0														0.689702	1.2334	1.02516	2.29865	1.77786	1.94498	1.44799	1.55738	6.37756	3.10553	5.8863	3.33039	3.07248
P105	control	M	32	1	0	MENA	28.3	Overweight	2	99		99	0														0.678218	1.30336	1.78738	2.63491	1.90872	1.68208	1.69441	1.41843	7.01332	3.11575	6.29395	3.72368	3.16714
P088	mild	M	53	3	1	Indian subcontinent	25.5937	Overweight	2	61	0	99	0	no	0	1	0	18	1	0	Pneumonia	3	0	0	7	4	0.673646	3.24534	4.15865	3.64295	1.60248	4.14872	1.31869	1.84309	9.11031	3.84888	7.72222	3.05096	6.21718	alive-back to normal	5	3	1	2	0	0	0	2	0
P148	control	M	33	1	0	Indian subcontinent	23.8	Normal	1	78		98	0														0.492628	0.934033	1.86585	2.41483	1.82498	2.42639	1.18297	1.09779	7.41493	2.8712	5.99458	2.43716	5.21121
P075	mild	M	29	1	0	Indian subcontinent	21.9713	Normal	1	82	0	100	0		0	0	0	18	1	0	Asymptomatic	1	0	0	1	1	0.352223	0.729353	2.79499	3.18773	2.18506	2.24626	1.13835	1.24345	7.7734	3.36146	7.07429	2.71079	6.64696	alive-back to normal	3	1	0	1	0	0	0	1	1
P133	control	M	42	2	1	Indian subcontinent	21.8	Normal	1	66		98	0														0.298102	0.762107	1.71249	3.51645	2.58069	2.37189	2.18023	1.30934	7.84571	3.60856	7.57711	3.29878	6.88638
[truncated: 11 more columns]
