# Supplementary material for: Prognostic tools and candidate drugs based on plasma proteomics of patients with severe COVID-19 complications
Source: Nat Commun. 2022 Feb 17;13:946. doi: 10.1038/s41467-022-28639-4 (PMC8854716; doi:10.1038/s41467-022-28639-4)
Supplement: Supplementary file 6 — Supplementary Data 3 [file 41467_2022_28639_MOESM6_ESM.xlsx]

## Sheet: Supplementary Data 3
Supplementary Data 3. Differentially Expressed Proteins (DEPs) between severe, mild and control cases in the cohort from Qatar.
IDs				Differential expression										Correlation (Pearson's r, two-tailed P-value <0.05) of blood protein expression and clinical blood tests (Cells and Markers, Figure 3)											MGH cohort data (significant FC)										Variable selection (Figure 5)									Functional annotation data (Figure 2)
																										Death or intubation (A1/A2)			Death (A1)			Intubated but survived (A2)			MUVR			Boruta
Sequence	Symbol	Uniprot ID	ENSEMBL ID	Log2(FC) S vs. M	FC S vs. M	adj-P-Val S vs. M	Log2(FC) S vs. C	FC S vs. C	adj-P-Val S vs. C	Log2(FC) M vs. C	FC M vs. C	adj-P-Val M vs. C	DEPs list from Figure S2D	CRP (308 signifcant correlations)	Creatinine (242 signifcant correlations)	Urea (210 signifcant correlations)	Glucose (194 signifcant correlations)	WBC (179 signifcant correlations)	Neutrophils (92 signifcant correlations)	Hgb (91 signifcant correlations)	Platelets (74 signifcant correlations)	Eosinophils (33 signifcant correlations)	Lymphocytes (20 signifcant correlations)	Monocytes (7 signifcant correlations)	MGH agreement (330/364 = 91%)	Day 0 (A1/A2)	Day 3 (A1/A2)	Day 7 (A1/A2)	Day 0 (A1)	Day 3 (A1)	Day 7 (A1)	Day 0 (A2)	Day 3 (A2)	Day 7 (A2)	S vs rest (rank)	S vs M (rank)	S vs C (rank)	S vs rest (Hits)	S vs M (Hits)	S vs C (Hits)	S vs rest (Min. Importance)	S vs M (Min. Importance)	S vs C (Min. Importance)	Secreted to (from Protein Atlas Secretome)	Secretion annotation from literature	Functional group	Functional description from databases (UniProt, Protein Atlas, NCBI Gene) and cited literature Refer to Supporting File 1 for references
1	IL6	P05231	ENSG00000136244	4.20471	18.4393	6.50141e-30	4.91048	30.0748	5.82995e-37	0.70577	1.63102	0.0782904	Severe vs. Mild/control up	0.57		0.2007	0.3711				-0.2306	-0.2379			Yes	3.32123	6.89003	4.48901	3.96218	9.52894	13.0684	2.97344	5.97876	3.16225	10	7		1	1	1	3.96162	3.76648	2.52019	Secreted to blood		Immunity/T- Th-cells dysfunction	In addition to a strong pro-inflammatory role, IL-6 can modulate the Th1/Th2 balance towards Th2, and with TGFβ it promotes Th17 cells [1]
2	KRT19	P08727	ENSG00000171345	3.06266	8.35512	6.89184e-26	3.60836	12.1962	1.19671e-32	0.545698	1.45973	0.0563818	Severe vs. Mild/control up	0.5129		0.23	0.3485	0.2441	0.2647		-0.2053				Yes	3.69876	2.81794	2.31548	4.10926	3.43115	3.96777	3.46262	2.58537	1.94066	22	14		1	1	1	2.79769	2.50483	2.26735		Membrane/Blood	Organ damage/lung	KRT19 fragment (CYFRA21-1) relates to lung pathologies. Found high in severe/critical/deceased COVID-19 [386]
3	AREG	P15514	ENSG00000109321	2.10723	4.30864	2.59927e-27	2.41298	5.32574	4.70986e-33	0.30575	1.23606	0.109733	Severe vs. Mild/control up	0.4151	0.2664	0.3189	0.2864	0.2911	0.2266						Yes	2.29173	2.40586	2.21642	2.53269	3.04898	3.5714	2.15251	2.16899	1.89549	7	5		1	1	1	4.25821	4.72825	2.72983		Membrane/Blood	Immunity/T- Th-cells dysfunction	Epithelial-derived AREG (Amphiregulin) can act to promote tissue repair and integrity. AREG is also secreted by innate lymphoid cells 2 (ILC2) and other innate immune cells and might be a critical component of type 2-mediated resistance and tolerance [30]. Pathogenic memory Th2 cells induce AREG via IL-33, which reprograms eosinophils that via Osteopontin/SPP1 facilitate an inflammatory state and…
4	IL1RL1	Q01638	ENSG00000115602	3.2686	9.63712	1.71959e-37	3.58921	12.0354	2.15398e-42	0.320613	1.24886	0.162202	Severe vs. Mild/control up	0.4957		0.214	0.3469	0.4117	0.3305						Yes	2.23165	2.82652	2.75265	2.53608	3.48845	4.41912	2.05973	2.57795	2.35692	1	1	4	1	1	1	5.07432	4.9276	3.90616	Secreted to blood		Immunity/T- Th-cells dysfunction	Receptor for IL33. Soluble form (sST2) inhibits IL33 binding and its cardioprotective effect [25] and is elevated in patients who do not survive from sepsis [26]. IL33 is an inducer of Th2 cells [27] which is inhibited by sST2.
5	TNFRSF10B	O14763	ENSG00000120889	1.75732	3.38069	2.37287e-17	2.27743	4.84814	1.32232e-25	0.520115	1.43407	0.0178451	All comparisons up	0.48	0.4529	0.4643	0.3703	0.2304		-0.2444	-0.2307				Yes	2.02428	2.63147	2.95335	2.55017	2.89968	3.66436	1.75145	2.52207	2.75168	6	10	2	1	1	1	3.83556	3.10211	3.78154		Membrane/Blood	Organ damage/cardiovascular	TRAIL-R2 promotes the activation of NF-kappa-B. Essential for ER stress-induced apoptosis. Higher plasma levels of sTRAIL-R2 had a higher risk of future cardiovascular events [13]. sTRAIL-R2 correlates with inflammatory cytokines and CD68 expression and plaque cell apoptosis, plaque inflammatory activity, and with symptomatic carotid plaques [237]
6	SMOC1	Q9H4F8	ENSG00000198732	3.09967	8.57221	3.60236e-31	3.78986	13.8313	4.03488e-40	0.690196	1.6135	0.00436006	All comparisons up	0.4403			0.2869	0.3155	0.2593						Yes	1.54103	3.85046	4.75317	1.78341	3.56023	4.75098	1.40619	3.98477	4.75388	2	2	3	1	1	1	4.62233	3.86127	3.9749	Secreted to ECM		Coagulopathy/Fibrinolysis	Promoting endothelial cell proliferation and angiogenesis [222] and coagulation [223]
7	HGF	P14210	ENSG00000019991	2.00485	4.01347	2.80368e-20	2.33027	5.02899	8.11953e-26	0.325419	1.25303	0.160689	Severe vs. Mild/control up	0.3778			0.2758	0.3557	0.2833						Yes	1.73557	4.05135	5.16678	1.96447	4.20497	5.51851	1.60589	3.98592	5.05641	32	19		1	1	1	2.96006	2.10833	2.36881	Secreted to blood		Organ damage/multiple	Growth factor for a broad spectrum of tissues and cell types and functions. Neutrophils activation [390], liver disease [391], hypertension [392], cardiovascular [393], advanced heart failure [394], viral load and lung injury, severity and mortality in COVID-19 patients [395, 396], and immune suppression, reduced antigen presentation [397] and other suppressive effect on cytotoxic cell killing [3…
8	PTX3	P26022	ENSG00000163661	2.31317	4.96973	2.14626e-28	2.86793	7.30018	1.36551e-37	0.554763	1.46893	0.00454169	All comparisons up	0.5218			0.3814	0.3574	0.3207		-0.2209				Yes	1.86812	1.84673	2.13656	2.193	2.18103	3.05293	1.68949	1.71708	1.90062	5	3		1	1	1	3.9711	4.41429	3.06009	Secreted to blood		Coagulopathy/Fibrinolysis	Acute phase response protein, activates the classical pathway of complement activation and facilitates pathogen recognition by macrophages and DCs [217-220]
9	TNC	P24821	ENSG00000041982	2.26908	4.82015	5.91363e-25	2.58514	6.00074	2.32951e-30	0.316062	1.24493	0.160689	Severe vs. Mild/control up	0.4914	0.2311	0.318	0.3625	0.3872	0.2818						Yes	1.60867	1.95476	2.7409	2.30289	2.44138	3.69225	1.28469	1.77361	2.4858	20	11		1	1	1	3.03946	3.02358	1.5969	Secreted to ECM/Plasma proteins		Organ damage/cardiovascular	Endothelial/inflammatory cardiomyopathy. Upregulated in blood of sepsis patients [314, 315]. Cleaved from vascular endothelium by proteases [164]
10	IL18R1	Q13478	ENSG00000115604	1.62295	3.08003	9.30368e-23	1.86648	3.64642	3.07213e-28	0.243536	1.18389	0.158555	Severe vs. Mild/control up	0.4322	0.2736	0.2276	0.3597	0.3344	0.2654						Yes	1.25516	1.65593	2.00278	1.18203	1.5862	1.96209	1.3033	1.68739	2.0163	9	9		1	1	1	4.07723	4.15591	2.94596	Intracellular and membrane/Plasma proteins		Immunity/T- Th-cells dysfunction	IL18 receptor involved in IL18-mediated IFNG synthesis from Th1 cells [33]. Soluble form inhibits IL18-mediated IFNG synthesis from Th1 cells [34, 35]
11	MSTN	O14793	ENSG00000138379	-1.33521	0.396335	1.15457e-18	-2.03375	0.244219	4.70986e-33	-0.698543	0.616194	4.71385e-06	All comparisons down	-0.5287			-0.5909	-0.279	-0.2406				0.2406		Yes	0.835578	0.707575	0.706894	0.704743	0.72082	0.582074		0.701858	0.753387	12	20		1	1	1	3.13959	2.23866	1.82151	Secreted in other tissues		Organ damage/cardiovascular	Negative regulator of skeletal muscle growth. Low serum level post-myocardial infarction associate with improved survival, possibly by limiting extent of fibrosis [490]
12	CLEC4C	Q8WTT0	ENSG00000198178	-1.67469	0.313232	3.7525e-13	-1.89196	0.26944	1.63989e-16	-0.21727	0.860191	0.432203	Severe vs. Mild/control down	-0.3814							0.2155	0.2568			Yes	0.724879	0.779944	0.790469	0.715208	0.842004	0.790385	0.731008	0.754251	0.790497	36	23		1	1	1	2.65631	1.93976	1.001		Membrane/NETs	Immunity/T- NK-cells	Antigen capturing by DCs; its reduction is a marker of DCs maturation [262, 269]
13	PTN	P21246	ENSG00000105894	3.72622	13.2344	1.40694e-18	4.83288	28.4998	2.97748e-27	1.10666	2.15347	0.0123429	All comparisons up	0.3459			0.2635	0.2342							Yes	1.35801	6.11839	7.27201	1.74212	5.93467	5.78804	1.1617	6.20054	7.83707	55	40		0.967936	0.809619	0.983968	0.972612		1.001	Secreted to blood		Organ damage/cardiovascular	Endothelial cell migration and neovasculogenic effects in damaged heart, cardiomyocyte programmed cell death in response to pro-apoptotic stress, which may be critical to myocardial injury repair [381-383]
14	MATN3	O15232	ENSG00000132031	2.73095	6.63894	7.62991e-32	3.17261	9.01675	5.50596e-39	0.441654	1.35816	0.0391532	All comparisons up	0.4507			0.2232	0.3515	0.3324			-0.2445			Yes	1.85677	1.8009	1.86993	2.2275	2.32991	2.78751	1.65653	1.609	1.64049	4	4		1	1	0.967936	3.92194	4.26513	1.14997	Secreted to ECM		Organ damage/cartilage	Cartilage specific, role in the formation of extracellular filamentous networks. Presence in circulation my reflect tissue damage [387].
15	ACE2	Q9BYF1	ENSG00000130234	2.41996	5.35155	1.11275e-19	3.08178	8.4666	4.19301e-28	0.661826	1.58208	0.0168341	All comparisons up	0.3602			0.308		0.3458		-0.2582				Yes	1.43668	1.89488	2.84262	1.36492	1.85236	2.04039	1.48357	1.9138	3.16909	48	35		0.997996	0.953908	0.985972	1.75189		1.001	Secreted to blood		Organ damage/cardiovascular	Soluble form converts angiotensin I into the vasodilator angiotensin 1-7 [320] and associate with CVD development [321] and COVID-19 severity [322]
16	CCL7	P80098	ENSG00000108688	2.38699	5.23066	6.74723e-20	3.15039	8.87893	1.46766e-29	0.763392	1.69748	0.00389473	All comparisons up	0.4631			0.3838	0.2899	0.3154						Yes	2.41916	3.56848	2.87663	2.17205	4.35419	6.88875	2.5882	3.27094	2.16042	28	27		1	0.98998	0.997996	2.33385	1.21339	1.46936	Secreted to blood		Chemotaxis	Attractant for monocytes and eosinophils, not neutrophils (UniProtKB)
17	PTS	Q03393	ENSG00000150787	2.31269	4.9681	7.25636e-19	3.05521	8.3121	3.07213e-28	0.74252	1.6731	0.00563692	All comparisons up	0.49			0.2941	0.3133	0.287		-0.2062	-0.209			Yes	1.88869	1.51603	1.89117	1.53875			2.14756	1.64648	2.12362											Intracellular	Unclear	Metabolism; involved in serotonin biosynthesis and NO synthase activity. Induced by IL1B and INFg in endothelial cells [494]. Possibly released due to apoptosis/cell death from tissue damage.
18	HAVCR1	Q96D42	ENSG00000113249	2.11167	4.3219	5.78384e-18	2.77124	6.82695	7.89625e-27	0.659577	1.57962	0.0104432	All comparisons up	0.4528	0.326	0.3941	0.3855	0.262			-0.2471				Yes	1.59364	2.75206	3.02027	2.19576	3.45106	3.1378	1.30357	2.4926	2.98271	61	48		0.973948	0.847695	0.997996	1.41956	0.407936	1.9988		Membrane/Blood	Immunity/T- Th-cells dysfunction	Also called TIM-1, receptor for TIMD4. May be a receptor for SARS-CoV-2 in lung and kidney [9]. Soluble form may be inhibitory of cellular function TIM-1 [8] including its role in regulating Th2 responses [10]. Plasma TIM-1/KIM-1 associates with stroke [11] and lower kidney function [12]. Also elevated in cardiovascular disease, worsened diastolic function [13]
19	CTSL	P07711	ENSG00000135047	2.11017	4.31742	1.50018e-19	3.0063	8.03501	7.36158e-32	0.896129	1.86107	0.00014014	All comparisons up	0.4729			0.3855	0.2895	0.3748		-0.3032				Yes	1.53917	1.86282	1.86039	1.63639	1.95581	2.16218	1.4812	1.82355	1.77092	26	54	1	0.987976	0.711423	1	1.45631		4.03136	Intracellular and membrane/Plasma proteins		Organ damage/multiple	Cathepsin. High serum level associates with COVID-19 severity, may play a role in SARS-CoV-2 entry; contributes to fibrosis in COVID-19 [413]. Marker of cardiovascular event [414]
20	ADM	P35318	ENSG00000148926	1.89189	3.7112	1.32293e-16	2.50379	5.67172	2.5033e-25	0.611899	1.52827	0.0118371	All comparisons up	0.4477	0.3673	0.4332	0.3609	0.2331	0.2229	-0.2061					Yes	1.92969	2.70698	2.90161	2.89275	3.403	3.96045	1.49717	2.4491	2.62024	39	30		0.987976	0.897796	1	1.8737	0.211109	2.12855	Secreted to blood		Organ damage/cardiovascular	Blood pressure, hypotensive effect in blood vessels. Activates eNOS (NOS3) for NO production [309]. Strongly elevated in patients with sepsis, and in patients with hypertension and acute heart failure where high levels could reflect residual tissue congestion [310, 311]. Augments the release and production of TFPI [312] and predicts COVID-19 mortality [313]
21	CXCL10	P02778	ENSG00000169245	1.80169	3.48629	4.71603e-08	3.12614	8.73096	5.16727e-19	1.32445	2.50437	0.000332323	All comparisons up	0.3113			0.2349		0.2222		-0.2375				Yes	1.9753	2.38051	2.04046	2.00927	2.85108	4.0479	1.9543	2.19987	1.62999	42									Secreted to blood		Inflammation	CXCL10 is secreted by several cell types in response to IFN-γ. These cell types include monocytes, endothelial cells and fibroblasts [272] chemoattraction for monocytes, macrophages, T cells, NK cells, and DCs, promotes T cell adhesion to endothelial cells [273]
22	GDF15	Q99988	ENSG00000130513	1.68369	3.21249	6.04528e-13	2.64359	6.24883	2.5033e-25	0.959893	1.94517	0.00014014	All comparisons up	0.4716	0.3626	0.3635	0.3645								Yes	2.01113	3.26363	3.7268	2.51058	3.86395	4.35427	1.75005	3.03123	3.54144	23					1			2.31539	Secreted to blood		Organ damage/lung	Inflammation, tissue hypoxia, acute injury and oxidative stress, and cardiovascular disease [13], induced in lung injury [379]
23	SPP1	P10451	ENSG00000118785	1.62968	3.09445	3.68888e-15	2.11725	4.33866	8.0413e-23	0.487564	1.40208	0.0641804	Severe vs. Mild/control up	0.4606	0.3466	0.3776	0.3262	0.2806							Yes	1.75332	3.76614	3.65859	2.32966	3.72881	4.00151	1.46719	3.78258	3.55269		62		0.961924	0.763527	0.715431	1.174			Secreted to blood		Immunity/T- Th-cells dysfunction	Upregulate INFG and IL12, essential in the pathway that leads to type I immunity and Th1-cytokine functions [36]. Also involved in pathogenic memory Th2 cells induce AREG via IL-33, which reprograms eosinophils that via Osteopontin/SPP1 facilitate an inflammatory state and airway fibrosis [31]. SSP1 is elevated in several cardiovascular pathologies [37]
24	IL10	P22301	ENSG00000136634	1.55855	2.94558	7.73662e-13	2.11279	4.32526	9.32735e-21	0.554236	1.46839	0.0201326	All comparisons up	0.3428	0.2213	0.2676	0.2153		0.2564						Yes	1.20817		1.28753			1.59829	1.20924												Secreted to blood		Immunity/evasion	Dramatic early proinflammatory IL-10 elevation may play a pathological role in COVID-19 severity proinflammation and T-cell exhaustion [38]
25	BST2	Q10589	ENSG00000130303	1.41654	2.66945	5.24568e-14	1.82398	3.54056	5.26293e-21	0.407436	1.32633	0.052913	Severe vs. Mild/control up	0.2705	0.2788										Yes	1.27024	2.12356	2.74026		1.68104	2.26718	1.43578	2.35215	2.91593		84		0.751503							Membrane/Blood	Immunity/evasion	Tetherin is induced by INFa [45, 46] and restricts cell-free virions spread by blocking the release of envelop virus including SARS-CoV1. Plasma BST2 has been described in colorectal and breast cancers [47, 48]. SARS-CoV-2 Orf7a impedes Tetherin, and both are secreted in virus like particles as an evasion mechanism [49]
26	FBP1	P09467	ENSG00000165140	1.39416	2.62835	8.81584e-09	2.10397	4.2989	5.47885e-17	0.709808	1.63559	0.0100806	All comparisons up	0.3987			0.3013								Yes	1.7747			1.48634		0.673818	1.98335													Intracellular/exosomes	Organ damage/liver	Metabolism, gluconeogenesis. High serum level in acute liver failure [375]
27	PVR	P15151	ENSG00000073008	1.38733	2.61594	8.1617e-19	1.84885	3.60213	2.0923e-28	0.461525	1.377	0.00394987	All comparisons up	0.4536			0.2858	0.3104	0.2879						Yes	1.49661	1.71024	1.96641	1.51091	1.8639	2.17885	1.48772	1.64707	1.90137	25	16		1	0.993988	1	2.27413	2.29857	1.38113	Secreted - unknown location/Plasma proteins		Immunity/evasion	Also called CD155 expressed in peripheral tissue (e.g., endothelial, epithelial cells and APCs) and is the ligand for CD226 (DNAM-1) expressed on NK cells, and a subset of T-cells (stimulatory) and to TIGIT on NK-/T-cells (inhibitory) [39]. sCD155 inhibits NK-Cells CD226 mediated cytokine production, including that of IL2, IL5, IL10, IL13, and IFNG cytotoxicity [40]
28	TINAGL1	Q9GZM7	ENSG00000142910	1.36483	2.57547	5.51785e-23	1.69146	3.22984	3.14784e-31	0.326628	1.25408	0.0178451	All comparisons up	0.43			0.2477	0.2183	0.2394		-0.2082	-0.2651			Yes	1.35504	1.47327	1.59137	1.43974	1.66922	1.83264	1.30451	1.39495	1.5194	15	6		1	1	0.961924	3.42586	3.60957		Secreted to ECM		Organ damage/cardiovascular and kidney	Kidney inflammation/damage and cardiovascular damage. Cleaved from vascular endothelium by proteases [164]
29	NEFL	P07196	ENSG00000277586	1.31583	2.48945	9.80825e-08	1.87893	3.67802	7.51555e-14	0.563103	1.47744	0.106855	Severe vs. Mild/control up	0.3245	0.4979	0.4752	0.3445								Yes	1.68237	1.75876	2.77498	2.62225	2.05793	2.62772	1.27378	1.64194	2.82504											Intracellular/Blood	Organ damage/neural	Presence in plasma reflects axonal/neuronal damage [407], and stroke [408, 409]
30	CA5A	P35218	ENSG00000174990	1.26725	2.40703	3.83022e-06	1.95287	3.87144	1.95677e-12	0.685615	1.60839	0.0527017	Severe vs. Mild/control up	0.2871	0.4256	0.2977	0.2279				-0.2461				Yes	1.55433		1.76755	1.3694			1.68279		1.97919											Intracellular	Unclear	Ureagenesis and gluconeogenesis. Mitochondrial enzyme in the liver, kidney, and skeletal muscle (the Human Protein Atlas)
31	VWF	P04275	ENSG00000110799	1.25499	2.38665	2.22372e-08	1.87763	3.6747	5.007e-16	0.622639	1.53969	0.0153889	All comparisons up	0.3451		0.2701	0.3172	0.3624							Yes	1.38471	1.3344	1.503	1.4309	1.48232	1.66812	1.35651	1.27442	1.4525										Secreted to blood		Coagulopathy/Fibrinolysis	Promotes adhesion of platelets to the sites of vascular injury [216]
32	ASGR1	P07306	ENSG00000141505	1.1917	2.28422	1.60432e-14	1.5304	2.88866	1.26833e-21	0.338698	1.26461	0.0909462	Severe vs. Mild/control up	0.3479	0.4251	0.3652	0.3004				-0.256				Yes	1.62232	2.55616	2.9357	1.91048	2.6835	3.39417	1.46428	2.50237	2.7993		47		0.797595	0.651303	0.905812					Intracellular/Blood	Organ damage/liver	Mediates the endocytosis of plasma glycoproteins; soluble form (sASGR1) [428] is upregulated in liver fibrosis/cirrhosis [429]
33	STC1	P52823	ENSG00000159167	1.14325	2.20879	4.23448e-12	1.53246	2.89278	2.49904e-19	0.389206	1.30967	0.065588	Severe vs. Mild/control up	0.4759	0.2501	0.2336	0.234	0.2459							Yes	2.07103	2.40242	2.26905	3.03087	3.39131	3.32783	1.63123	2.06608	2.00131		98								Secreted in other tissues		Immunity/evasion	Despite its anti-inflammatory role, it is a phagocytosis checkpoint driving immune evasion by binding to calreticulin; thus, abrogating membrane calreticulin-directed phagocytosis by APCs (macrophages and DCs) impairing APC capacity of antigen presentation and T cell activation [52]
34	IL15	P40933	ENSG00000164136	1.13716	2.19947	5.68811e-20	1.43434	2.70259	3.72654e-28	0.297184	1.22874	0.0199659	Severe vs. Mild/control up	0.367			0.2746	0.2445	0.2387		-0.2162				Yes	1.49335	1.73891	1.88542	1.69147	2.02534	2.36111	1.38117	1.62669	1.75135	24	22		1	1	0.995846	2.13139	1.91781	1.73448	Secreted to blood		Chemotaxis	Stimulates phagocytosis of neutrophils [150, 151] and promotes T-cell proliferation during inflammation [152]
35	ST3GAL1	Q11201	ENSG00000008513	1.08492	2.12125	1.45889e-11	1.71732	3.28824	3.94908e-23	0.632401	1.55014	0.000301078	All comparisons up	0.3622	0.2919		0.226	0.2827	0.223		-0.205				Yes	1.32221	1.3196	1.55145	1.3646	1.36756	1.4021	1.29632	1.29915	1.6038						0.809619					Intracellular/Blood	Immunity/evasion	ST3Gal-1 in circulation is principally carried by platelets and released upon activation [53]. ST3GAL1-mediated O-linked sialylation of CD55 act as CD55-mediated immune evasion [54]
36	LAMP3	Q9UQV4	ENSG00000078081	1.08319	2.11872	3.76707e-08	1.77247	3.41638	9.92275e-18	0.689275	1.61247	0.00171123	All comparisons up	0.3952	0.4284	0.3089	0.2316				-0.3095				Yes	1.23251	1.22943	1.20803	1.2245	1.37358		1.23756	1.17122	1.22475											Membrane	Unclear	Also called CD208 and DC-LAMP, and almost exclusively found in matureDCs with role in dendritic cell function and in adaptive immunity, DCs maturation (the Human Protein Atlas)
37	SULT2A1	Q06520	ENSG00000105398	1.05004	2.07059	1.25034e-09	1.45972	2.75055	1.95951e-16	0.40968	1.32839	0.0568394	Severe vs. Mild/control up	0.2832			0.2568				-0.248				Yes	1.36059		1.36323	1.32688			1.38216		1.46154											Intracellular/blood	Organ damage/liver	Enzyme in maintaining steroid and lipid homeostasis. Serum level was shown to be a marker of liver injury mouse model [493]
38	LGALS9	O00182	ENSG00000168961	1.04942	2.0697	3.92815e-14	1.69253	3.23222	3.54046e-28	0.643105	1.56169	9.60375e-06	All comparisons up	0.4207	0.2666	0.2582	0.3079	0.2166	0.2632		-0.215				Yes	1.50728	1.38297	1.49864	1.63055	1.62126	1.84706	1.43481	1.29005	1.39937	19			0.783567		1			2.9376	Secreted to blood		Immunity/T- Th-cells dysfunction	By interacting with TIM3, it inhibits Th 1 and Th17 cells, but not on Th2 cells, skewing to Th2 imbalance and Tregs [42, 43]. Binding to CD40 inhibits the proliferation and survival of CD4loCD40+ effector T-cells [44]
39	LILRB4	Q8NHJ6	ENSG00000186818	1.04492	2.06326	1.41651e-11	1.60048	3.03245	3.10943e-22	0.555557	1.46974	0.00102391	All comparisons up	0.3524	0.4781	0.3957	0.2376				-0.3135				Yes	1.50812	1.61861	1.87605	1.81997	1.80274	2.13128	1.34051	1.54408	1.79921	72					1			2.12006		Membrane/Blood	Immunity/evasion	Binds to MHC I molecules on APCs and NK-/T-cells and inhibits immune and inflammatory responses to regulate autoimmunity [55]. Soluble form is produced by splice variant [56]. Soluble form (sLILRB4) suppresses T cell responses and elicits T-cell anergy or activation of Treg or T suppressor cells [56-58]
40	ACP5	P13686	ENSG00000102575	1.02854	2.03996	3.24837e-11	1.52381	2.87549	1.11911e-20	0.49527	1.40958	0.00354141	All comparisons up	0.3378				0.2447	0.2402						Yes	1.19303	1.28035	1.60912		1.25008	1.56936	1.26024	1.29383	1.62238						0.923848			0.742218	Intracellular and membrane/Plasma proteins		Organ damage/cardiovascular	Serum ACP5 (TRAP/TRAP5b) higher in coronary artery disease patients and loss of bone mineral density. High in cardiovascular disease [337]
41	DKK1	O94907	ENSG00000107984	1.02537	2.03548	5.8408e-07	1.54912	2.92639	1.26075e-13	0.523753	1.43769	0.0267207	All comparisons up	0.3385	0.3191	0.3658	0.3754			-0.2692					Yes	1.3845	1.48131	1.66935	1.56796	1.36609	1.61553	1.28061	1.53473	1.68738										Secreted in female reproductive system		Inflammation	Antagonist of the Wnt/β-catenin signaling pathway. Increase in blood is associated with inflammation and infection [281]
42	PLAT	P00750	ENSG00000104368	1.0068	2.00944	9.60752e-10	1.37742	2.59803	3.1319e-16	0.370624	1.29291	0.0642507	Severe vs. Mild/control up	0.2885				0.2362							Yes	1.60657	1.91282	1.50543	1.9521	2.5914	1.93115	1.42189	1.67489	1.38739										Secreted to blood		Coagulopathy/Fibrinolysis	tPA generates plasmin, involves in tissue remodeling and degradation. High serum levels in acute myocardial infarction [190, 191]
43	CALCA	P01258	ENSG00000110680	2.95535	7.75622	1.87699e-13	3.14496	8.84562	1.68994e-15	0.189609	1.14045	0.722163	Severe vs. Mild/control up	0.5145	0.257	0.3341	0.3565	0.3428							Yes	3.05777	6.83877	6.21529	3.3011	5.88727	7.0698	2.91446	7.30203	5.95825		86		0.783567						Secreted to blood		Organ damage/cardiovascular	Vasodilator with high serum level associating with CAD [318, 319]
44	SFRP1	Q8N474	ENSG00000104332	2.93577	7.65163	6.22931e-14	3.5499	11.7118	3.47148e-19	0.614128	1.53063	0.166607	Severe vs. Mild/control up	0.2273											Yes	1.53294	8.65415	10.1339	2.26143	9.03069	9.41855	1.20136	8.49438	10.3801				0.651303		0.703407				Secreted in other tissues		Organ damage/cardiovascular	sFRP1 is an antagonist of Wnt signaling and is elevated in cardiovascular disease [316, 317]
45	MB	P02144	ENSG00000198125	2.44401	5.44153	1.31152e-15	2.73801	6.6715	3.0989e-19	0.293998	1.22603	0.413599	Severe vs. Mild/control up	0.4444	0.3115	0.3868	0.3059	0.2316							Yes	2.39154	3.88951	5.5319	3.89306	4.41588	6.9497	1.76208	3.67942	5.13317		73		0.819639	0.749499		0.172474	0.0550576			Intracellular/Blood	Organ damage/cardiovascular	Binds oxygen on a heme group. Released into the bloodstream after muscle injury [388], potential marker for heart attack [389]
46	S100A12	P80511	ENSG00000163221	2.39471	5.25871	3.43791e-16	2.56606	5.92191	9.99026e-19	0.171352	1.12611	0.647975	Severe vs. Mild/control up	0.5044			0.3788	0.4087	0.3371						Yes	1.54153	1.54366	1.37837	1.48417	1.49349	1.37684	1.5786	1.56613	1.37887		45		0.937876	0.947896	0.911824	1.26726	1.28774		Secreted to blood		Neutrophils	Also called EN-RAGE and plays a prominent role in the regulation of inflammatory processes and immune response. Implicated in COVID-19 severity [165]
47	HAO1	Q9UJM8	ENSG00000101323	2.16819	4.49461	6.06206e-08	2.79607	6.94547	3.0853e-12	0.627878	1.54529	0.195586	Severe vs. Mild/control up	0.3131	0.2493			0.2304							Yes				0.71324			1.54223		1.61672											Intracellular	Unclear	Oxidative stress. Located in the peroxisome and expressed in liver and pancreas [495]. Possibly released due to apoptosis/cell death from tissue damage.
48	IL17RB	Q9NRM6	ENSG00000056736	2.12898	4.37408	1.79585e-20	2.57943	5.97705	1.8398e-27	0.450455	1.36647	0.0568284	Severe vs. Mild/control up	0.5156			0.2982	0.2276				-0.2146	-0.2187		Yes		1.17684		1.23479	1.26518			1.14016		29	17		1	1	0.968923	2.76713	2.35611	1.65932		Membrane/Blood	Immunity/T- Th-cells dysfunction	Binds to IL17B and IL17E. Soluble form is a decoy receptor produced by Th2-skewed antigen-presenting cells (APC2) [16]
49	FKBP5	Q13451	ENSG00000096060	2.03893	4.10939	1.16834e-08	1.93897	3.83431	2.016e-08	-0.0999595	0.933059	0.833875	Severe vs. Mild/control up	0.34	0.2909		0.2493	0.3366	0.3074						Yes	1.91472	2.69433	2.42398	2.09862	2.46278	2.67588	1.80775	2.80236	2.34667											Intracellular/exosomes	Organ damage/cardiovascular	FKBP5–NFκB signaling mediates inflammation, potentially contributing to cardiovascular risk [372]. Plasma level is increased in stroke patients [373]
50	IGFBP2	P18065	ENSG00000115457	1.87371	3.66473	1.70854e-16	2.30112	4.92841	7.80466e-23	0.427417	1.34482	0.081616	Severe vs. Mild/control up	0.4264	0.2886	0.3089	0.4237	0.25	0.237	-0.2191					Yes	1.73208	2.21805	2.16963	2.44485	2.80173	2.89659	1.39552	2.00255	1.9735	43	26		1	0.9499	0.975952	2.24659	1.16178	1.001	Secreted to blood		Organ damage/cardiovascular	Inhibits IGF-mediated growth. High levels associate with severity of pulmonary arterial hypertension [323]. Predictor of mortality in chronic and acute heart failure patients [324]
51	PROK1	P58294	ENSG00000143125	1.77701	3.42715	2.80807e-19	2.04979	4.14045	2.36273e-24	0.272775	1.20813	0.211919	Severe vs. Mild/control up	0.4052			0.2925	0.3405	0.361						Yes	1.54965			1.67967		1.32077	1.47332	0.820971			43		0.991984	0.915832	0.877756	1.49694	1.17845		Secreted to blood		Organ damage/cardiovascular and kidney	Potently contracts gastrointestinal smooth muscle. Role in cardiovascular health and disease, marker for heart and kidney damage [399]
52	PRSS2	P07478	ENSG00000275896	1.75538	3.37616	3.12452e-14	2.03355	4.09411	1.73945e-18	0.278168	1.21265	0.303827	Severe vs. Mild/control up	0.4006	0.3793	0.3055	0.2589	0.218							Yes	1.37861	2.44702	4.56103	1.79276	1.90509	3.69773		2.73026	4.88585		61		0.957916	0.721443	0.617234	1.11391			Secreted to digestive system/Plasma proteins		Organ damage/pancreatitis	Increased serum/urine levels in acute and chronic pancreatitis [374]
53	MAD1L1	Q9Y6D9	ENSG00000002822	1.7501	3.36381	3.78536e-12	1.87723	3.6737	3.77931e-14	0.127137	1.09212	0.713891	Severe vs. Mild/control up	0.4156	0.3007	0.1996	0.2376	0.2422	0.2276		-0.2055				Yes	1.91859	2.11683	2.07508	1.86842	2.03367	2.35068	1.95073	2.15427	1.99195											Intracellular	Unclear	Mitotic checkpoint, spindle-assembly checkpoint (UniProtKB). Possibly released due to apoptosis/cell death from tissue damage.
54	MME	P08473	ENSG00000196549	1.74668	3.35586	1.35251e-13	1.8929	3.71382	4.51037e-16	0.146219	1.10667	0.632052	Severe vs. Mild/control up	0.4055		0.2147		0.2378	0.2596						Yes			1.77675						2.25443		77		0.827655	0.737475			0.540281			Blood	Organ damage/cardiovascular	Mature neutrophils marker, soluble form (Neprilysin or CD10) predicts heart failure [325]
55	REG1A	P05451	ENSG00000115386	1.68713	3.22016	2.00863e-10	1.77541	3.42336	8.04435e-12	0.0882801	1.0631	0.811975	Severe vs. Mild/control up	0.358	0.5024	0.488	0.2288								Yes	1.54443	2.77087	4.10296	2.42298	2.95384	5.50246		2.69442	3.72655		74			0.611222					Secreted to digestive system/Plasma proteins		Organ damage/multiple	Sepsis [400-402]
56	IL6R	P08887	ENSG00000160712	1.65291	3.14466	1.45912e-20	1.68172	3.2081	3.99143e-22	0.0288122	1.02017	0.895053	Severe vs. Mild/control up	0.3826			0.2327	0.207	0.2368						No		0.877966						0.866584		52	18		1	1	0.593186	3.0634	2.29996		Intracellular and membrane/Plasma proteins		Immunity/T- Th-cells dysfunction	sIL-6R renders cells lacking the IL-6R, but expressing gp130, responsive to IL-6 [1]; the trans-signaling is highly inflammatory [2] and maintains local Th17 cells [3]
57	NT-proBNP	NTPROBNP	NTPROBNP	1.64729	3.13245	8.14903e-08	1.93617	3.82688	1.83026e-10	0.288881	1.22169	0.451481	Severe vs. Mild/control up	0.2214	0.5828	0.5433	0.2371	0.2511		-0.2618					Yes	2.46549	2.0168	3.13586	4.64329	3.75327	7.01557	1.65792	1.5369	2.40824		83		0.705411							Blood	Organ damage/cardiovascular	Heart failure [326, 327]
58	CHI3L1	P36222	ENSG00000133048	1.61936	3.07238	7.07508e-10	1.7659	3.40087	8.39605e-12	0.146547	1.10692	0.690057	Severe vs. Mild/control up	0.4309	0.2277	0.2638	0.5126	0.2774					-0.2487		Yes	3.0683	5.31135	2.81259	4.72183	7.9124	5.10816	2.34175	4.46141	2.31279										Secreted to blood		Neutrophils	Th2 inflammatory response and IL13-induced inflammation, DCs accumulation and M2 macrophage differentiation [169, 170]. Released by neutrophils [170-172]
59	FRZB	Q92765	ENSG00000162998	1.58644	3.00307	3.34875e-15	1.86648	3.64642	4.43799e-20	0.280042	1.21423	0.22409	Severe vs. Mild/control up	0.2765					0.2279						Yes	1.15753	1.7149	1.70937	1.36389	1.84206	1.8435		1.66206	1.66756		56		0.971944	0.713427		1.37281	0.632709		Secreted in other tissues		Organ damage/cardiovascular	Also called sFRP3 is an antagonist of Wnt signaling and may augmenting myocardial injury-driven fibrosis [328], Cleaved from vascular endothelium by proteases [328]
60	MMP3	P08254	ENSG00000149968	1.57538	2.98013	6.77579e-11	1.41531	2.66717	9.79569e-10	-0.160065	0.894985	0.610926	Severe vs. Mild/control up	0.2288	0.2371	0.2402		0.2632	0.3059						Yes	1.45478			1.57873	1.26855	1.27213	1.38209												Secreted to ECM/Plasma proteins		Coagulopathy/Fibrinolysis	Activated by plasmin and activates MMP7. MMP3 serum levels are associated with inflammatory markers and COVID-19 severity [198]
61	TNFRSF12A	Q9NP84	ENSG00000006327	1.54554	2.91913	3.34498e-12	1.59901	3.02936	1.69191e-13	0.0534763	1.03776	0.85383	Severe vs. Mild/control up	0.3569	0.5435	0.4893	0.2889	0.2214		-0.2743					Yes	1.67114	2.42127	2.97509	2.32836	2.7949	3.53573	1.35744	2.27393	2.81136		24		0.707415	0.945892		0.0511446	0.724884			Membrane/Blood	Organ damage/cardiovascular	Receptor for TNFSF12/TWEAK. Promotes angiogenesis and the proliferation of endothelial cells. Soluble form (sFn14) has been described acute and chronic kidney diseases [244]
62	IL1R2	P27930	ENSG00000115590	1.54176	2.91149	1.84369e-27	1.38479	2.61134	6.13779e-25	-0.15697	0.896907	0.283333	Severe vs. Mild/control up	0.4041		0.2219	0.2174	0.3282	0.3284						Yes	1.23903	1.2985	1.46139	1.23992	1.39555	1.60432	1.23847	1.2582	1.41736	11	8		1	1	0.869739	4.09845	3.85496		Secreted to blood		Immunity/T- Th-cells dysfunction	Secreted IL1R2 form is dominant mechanism for neutralization of IL1B by secreted/soluble receptors [21], as a decoy receptor it interferes with the critical role of IL-1 in Th17 differentiation [22, 23], thus implicated in several pathologies including sepsis [24]
63	PRTN3	P24158	ENSG00000196415	1.52997	2.8878	5.21909e-17	1.52609	2.88004	8.71549e-18	-0.00388106	0.997313	0.98784	Severe vs. Mild/control up	0.4455			0.2189	0.2966				-0.2136			Yes	1.39571	1.78599	1.83399	1.4773	1.9675	2.25086	1.34689	1.71194	1.71487	63	12		1	1		1.93951	3.65449		Secreted to blood		Neutrophils	Serine protease degrades ECM. Released in neutrophil NETs [104]
64	NADK	O95544	ENSG00000008130	1.52717	2.88219	2.49587e-06	1.38491	2.61156	1.0093e-05	-0.142257	0.9061	0.754848	Severe vs. Mild/control up	0.3389	0.2275			0.371	0.276						Yes	1.97373	1.85981	1.9735	1.55722	1.93033	2.65745	2.2899	1.82977	1.79006											Intracellular	Unclear	Redox. Located in Nucleoplasm, Vesicles (the Human Protein Atlas). Possibly released due to apoptosis/cell death from tissue damage.
65	GFRA1	P56159	ENSG00000151892	1.46639	2.76329	2.46032e-18	1.64941	3.13705	1.82002e-22	0.183021	1.13526	0.334865	Severe vs. Mild/control up	0.2873	0.3581	0.2805		0.2713	0.2089						Yes	1.36116	1.75894	2.13997	1.55338	1.79737	2.07379	1.25299	1.74238	2.16213	50	15		1	1	0.689379	2.38148	2.62155			Membrane/Blood	Organ damage/neural	Axon guidance/development. Co-receptor with RET for GDNF to mediate RET tyrosine kinase signaling. Released form described from neural cells and nerve injury which mediates trans signaling [403, 404]
66	ANXA10	Q9UJ72	ENSG00000109511	1.43275	2.6996	2.42497e-09	1.38273	2.60762	2.77743e-09	-0.0500145	0.965927	0.879283	Severe vs. Mild/control up	0.3777			0.2916	0.2475							Yes	1.23433	1.34358	1.74912	1.46517		1.89923		1.3987	1.70253											Intracellular	Unclear	Undetermined function
67	CCL20	P78556	ENSG00000115009	1.42923	2.69303	3.70173e-08	1.18548	2.27439	2.07959e-06	-0.24375	0.844547	0.451481	Severe vs. Mild/control up	0.4143		0.2117	0.4222	0.2286							Yes	1.97593	4.74581	6.25165	2.57544	5.2253	10.6473	1.67352	4.55012	5.25021										Secreted to blood		Chemotaxis	Chemotaxis of DCs, effector/memory T-cells and B-cells, slightly, neutrophils, but not monocytes. Recruitment of proinflammatory IL17 producing Th17 and Treg cells to sites of inflammation [19]
68	CKAP4	Q07065	ENSG00000136026	1.42849	2.69164	4.42741e-12	1.38874	2.6185	3.72558e-12	-0.0397453	0.972827	0.886039	Severe vs. Mild/control up	0.3662	0.3795	0.3217		0.2762							Yes	1.83504	2.25813	2.42074	2.09305	2.44206	2.76017	1.68978	2.18207	2.3188		94									Intracellular/exosomes	Neutrophils	Anchoring of the endoplasmic reticulum to microtubules. Neutrophil degranulation [147]
69	OSM	P13725	ENSG00000099985	1.42285	2.68114	2.789e-10	1.22625	2.33959	1.33009e-08	-0.196596	0.872607	0.481152	Severe vs. Mild/control up	0.4549			0.3177	0.477	0.2916					0.2119	Yes	1.8581	2.08242	2.45823	2.02054	2.27452	3.27214	1.763	2.00357	2.23819										Secreted to blood		Organ damage/cardiovascular	Oncostatin M has a pro-inflammatory effect on cytokine production by endothelial cells, including IL-6, G-CSF and GM-CSF. Induces dedifferentiation of cardiomyocytes, promotes progression of heart failure [329]
70	CDH2	P19022	ENSG00000170558	1.36056	2.56785	5.78384e-18	1.62581	3.08615	7.96476e-24	0.265246	1.20184	0.118961	Severe vs. Mild/control up	0.4823	0.3305	0.2228	0.3378	0.233			-0.3004				Yes	1.22512	1.60948	1.73804	1.22693	1.67573	1.9945	1.22398	1.58133	1.66135	66	29		0.973948	0.941884	0.903808	0.524278	1.07179			Membrane/Blood	Organ damage/cardiovascular	Cell adhesion protein and the soluble form inhibits cell-cell adhesion, inhibits vascular smooth muscle cell (VSMC) and macrophage apoptosis which contributes to myocardial infarction [331-333]. Released in neutrophil NETs [104]
71	CCL23	P55773	ENSG00000274736	1.34693	2.5437	2.46846e-11	1.69055	3.2278	1.33988e-16	0.343624	1.26894	0.14217	Severe vs. Mild/control up	0.4864	0.2812	0.282	0.309	0.3044	0.3585	-0.2074					Yes	1.40719	1.84248	1.98911	1.4474	1.62222	2.23451	1.38255	1.94802	1.91467										Secreted to blood		Chemotaxis	Attracts monocytes, resting T-Cells, and neutrophils, not activated lymphocytes (UniProtKB)
72	SIGLEC10	Q96LC7	ENSG00000142512	1.31588	2.48955	1.96084e-22	1.47397	2.77786	4.73882e-27	0.158089	1.11581	0.2771	Severe vs. Mild/control up	0.4792	0.3652	0.3018	0.3843	0.275	0.2832		-0.2517				Yes	1.33723	1.64803	1.85374	1.46652	1.775	2.05689	1.26206	1.59538	1.7916	46	21		0.997996	0.987976	0.991984	1.89036	1.8738	1.41699		Membrane/Blood	Immunity/evasion	Immunoregulatory role, inhibiting pathogen-related and damage-associated molecular patterns (DAMPs)-mediated inflammation [50]. Siglec-10 Sv2, a secreted form, is the most abundantly expressed transcript in PBMC and retains functionality [51]; thus, might be an evasion mechanism allowing viral spread and excessive inflammation
73	ENPP7	Q6UWV6	ENSG00000182156	1.31285	2.48432	1.88706e-08	1.41084	2.65892	6.68612e-10	0.0979883	1.07028	0.761428	Severe vs. Mild/control up	0.2318		0.2863	0.2693								Yes		1.88099	2.46906		1.68497	2.07102		1.97378	2.61556											Intracellular/released	Organ damage/intestinal	Sphingomyelinase that hydrolyses sphingomyelin to ceramide in the intestinal tract. It has features to be secreted in bile and was detected in medium [491], released in intestinal lumen by bile salts and enzymes [491, 492]
74	LDLR	P01130	ENSG00000130164	1.30843	2.47673	1.15284e-15	1.49897	2.82641	6.40671e-20	0.190537	1.14119	0.312461	Severe vs. Mild/control up	0.4508			0.3001	0.2538	0.2599						Yes	1.20044	1.74529	2.04804	1.18617	1.72559	2.16257	1.20948	1.75397	2.01182		72		0.781563	0.641283		0.624396				Membrane/Blood	Organ damage/cardiovascular	sLDLR reduces uptake of triglycerides and contributes to atherosclerosis [330]
75	CXCL16	Q9H2A7	ENSG00000161921	1.3073	2.47478	4.77741e-18	1.39212	2.62464	1.31791e-20	0.0848152	1.06055	0.656235	Severe vs. Mild/control up	0.4231			0.3782	0.2246	0.2545						Yes	1.21169	1.86303	2.11596	1.31458	1.84606	2.34192	1.15133	1.8705	2.04673		67		0.961924	0.839679		1.20693	0.0457862		Secreted to blood		Chemotaxis	Scavenger receptor on macrophages, which specifically binds to OxLDL (oxidized low-density lipoprotein). A secreted splice variant by DCs is a chemoattractant for CXCR6+ cells [257]
76	CPA1	P15085	ENSG00000091704	1.28965	2.44469	3.27482e-08	1.57256	2.97432	1.22868e-11	0.282908	1.21664	0.322302	Severe vs. Mild/control up	0.3461											Yes		1.9313	2.78367	1.25418	1.49864	2.19542		2.15795	3.00899										Secreted to digestive system		Organ damage/pancreatitis	Acute and chronic pancreatitis [405, 406]
77	PDGFRA	P16234	ENSG00000134853	1.2876	2.44122	4.9245e-20	1.19954	2.29666	4.19566e-19	-0.0880612	0.940786	0.59874	Severe vs. Mild/control up	0.3428	0.3271	0.3512	0.2584	0.2361							Yes	1.36102	1.43857	1.67304	1.71821	1.84279	2.2123	1.17602	1.29087	1.5266	68	13		0.977956	1		1.38638	2.86506		Intracellular and membrane/Plasma proteins		Organ damage/cardiovascular	Plays a role in platelet activation, secretion of agonists from platelet granules, and in thrombin-induced platelet aggregation. Soluble form has been described [334] and might inhibit the function of membrane form leading to anti-proliferative effect on vascular endothelial cells
78	CPB1	P15086	ENSG00000153002	1.19239	2.28531	1.769e-06	1.42002	2.67589	7.07799e-09	0.227626	1.17091	0.471622	Severe vs. Mild/control up	0.2621											Yes		1.62578	2.41824	1.40521	1.38694	1.86698		1.74282	2.63232										Secreted to digestive system/Plasma proteins		Organ damage/pancreatitis	Pancreatitis [412]
79	RSPO1	Q2MKA7	ENSG00000169218	1.17386	2.25615	1.67746e-11	1.47346	2.77687	7.84942e-17	0.299596	1.2308	0.138633	Severe vs. Mild/control up		0.4264	0.3635		0.2192		-0.2074					Yes	1.47472	3.06117	3.06494	2.09369	4.16646	4.80948	1.18385	2.67495	2.64403		89		0.567134						Secreted in female reproductive system		Organ damage/liver	Ligand for LGR4-6 receptors activating canonical Wnt signaling by relieving the Dkk1 inhibition imposed on the Wnt pathway. Excess levels are linked to liver fibrosis [384, 385]
80	RETN	Q9HD89	ENSG00000104918	1.16889	2.24838	3.2077e-12	1.23603	2.3555	5.87474e-14	0.0671428	1.04764	0.765875	Severe vs. Mild/control up	0.3831	0.2816	0.2148		0.2431							Yes	1.72932	2.06415	2.49047	2.04087	2.21373	3.0626	1.55876	2.00193	2.32721		51		0.58517	0.805611					Secreted to blood		Inflammation	Adipokine associated in several pathologies including cardiovascular disease [274], and pro-inflammatory effect [275] with levels are correlated with inflammatory and fibrinolytic markers such as CRP, TNF-α, and IL-6 [274]
81	LRPAP1	P30533	ENSG00000163956	1.12911	2.18724	4.39115e-12	1.0122	2.01699	9.02716e-11	-0.116909	0.922161	0.573581	Severe vs. Mild/control up	0.3795	0.2242	0.2077		0.2207							Yes	1.28195	1.64991	1.73471	1.30046	1.65016	1.77138	1.27048	1.6498	1.72285		99									Intracellular/ECM	Organ damage/multiple	Chaperon for LRP1, leakage in circulation due to tissue damage [380]. RAP Inhibits ligand binding to LDLR.
82	ZBTB17	Q13105	ENSG00000116809	1.10987	2.15825	1.38846e-10	1.11619	2.16774	3.30136e-11	0.00632878	1.0044	0.977903	Severe vs. Mild/control up	0.3771	0.289			0.2626							Yes	1.3813	1.4318	1.48027	1.29035	1.34368	1.48497	1.44156	1.47215	1.47873											Intracellular	Unclear	Transcription factor, prevents apoptosis in lymphoid precursors, allowing them to survive in response to IL7 and undergo proper lineage commitment (the Human Protein Atlas)
83	MPO	P05164	ENSG00000005381	1.1084	2.15606	3.78536e-12	1.26167	2.39773	1.99382e-15	0.153269	1.11209	0.427225	Severe vs. Mild/control up	0.3831			0.2212	0.3625	0.2459																	46			0.853707			0.66868		Intracellular and membrane/Plasma proteins		Neutrophils	Major component of neutrophil azurophilic granules and mediates activation. Elevated in Severe COVID-19 [84]. Also cleaved from vascular endothelium by proteases [164]
84	REN	P00797	ENSG00000143839	1.10106	2.14512	3.47466e-08	1.18263	2.2699	1.42678e-09	0.0815683	1.05817	0.769099	Severe vs. Mild/control up	0.3967		0.2594	0.4124				-0.2158		-0.312		Yes	1.48883	2.5158	2.58762	1.93463	2.71596	2.82246	1.26339	2.43294	2.51496										Secreted to blood		Organ damage/cardiovascular	Generates angiotensin I from angiotensinogen in the plasma, vasoconstriction, and increase in blood pressure [335]
85	PRSS8	Q16651	ENSG00000052344	1.09803	2.14062	1.6545e-13	1.25384	2.38476	3.19734e-17	0.155812	1.11405	0.381189	Severe vs. Mild/control up	0.3644	0.3096	0.2837	0.3388	0.2602	0.2462	-0.2368					Yes	1.32	1.31013	1.26258	1.45289	1.47909	1.38503	1.24297	1.24241	1.22484										Secreted - unknown location		Unclear	Might be an alternative entry portal for SARS-CoV-2 and contribute to and/or worsen lung infection/pneumonia [497]
86	AGER	Q15109	ENSG00000204305	1.08146	2.11618	1.87378e-08	1.2782	2.42537	1.94356e-11	0.196744	1.14611	0.413599	Severe vs. Mild/control up	0.2618	0.3647	0.3201									Yes	2.10393	1.7679	1.34213	2.17939	2.19509	2.08464	2.05796	1.60818											Secreted in other tissues/Plasma proteins		Organ damage/cardiovascular	Mediator of acute and chronic vascular inflammation. sAGER (sRAGE) is unclear for role in CVD [336]
87	TNNI3	P19429	ENSG00000129991	1.0727	2.10337	0.0095148	1.17819	2.26293	0.00278576	0.105491	1.07586	0.852875	Severe vs. Mild/control up	0.3016											Yes	2.00108	2.73821	2.52625	2.82618	3.16556	2.76848	1.61166	2.56986	2.45153											Intracellular/Blood	Organ damage/cardiovascular	Cardiac Troponin I (cTnI) is exclusively expressed in adult cardiac muscle. High blood level is an indicator for myocardial ischemia and infarction [180, 338, 339]
88	VCAN	P13611	ENSG00000038427	1.0715	2.10162	1.2689e-14	1.34469	2.53975	4.30261e-21	0.273188	1.20848	0.0734096	Severe vs. Mild/control up	0.2783	0.3077						-0.2876				Yes	1.45354	2.24329	1.93247	1.8758	3.30167	2.73612	1.23878	1.89432	1.72423		95		0.799599	0.619238	0.881764	0.349359			Secreted to blood		Coagulopathy/Fibrinolysis	Involved in inflammation-related interactions with leukocytes and chemokines to recruiting inflammatory cells, particularly in inflammatory lung conditions. Cleaved by MMPs and plasmin and presence in circulation promotes coagulation [221]. Cleaved from vascular endothelium by proteases [164]
89	AGRP	O00253	ENSG00000159723	1.06654	2.09441	5.97791e-08	1.45354	2.73879	2.62131e-13	0.386997	1.30767	0.0909612	Severe vs. Mild/control up	0.2935	0.4184	0.3617	0.2938			-0.3018					Yes	1.42267	1.56421	2.15334	1.71294	1.51901	2.13912	1.26635	1.5844	2.15802										Secreted in other tissues/Plasma proteins		Unclear	Related to obesity [498]
90	PLAUR	Q03405	ENSG00000011422	1.06218	2.08808	1.038e-10	1.22895	2.34396	5.87474e-14	0.166773	1.12254	0.411118	Severe vs. Mild/control up	0.3828	0.562	0.5143	0.2767	0.2988		-0.2425					Yes	1.57069	1.83157	2.05578	1.84	1.90949	2.30638	1.42235	1.79849	1.9797		50		0.849699	0.793587						Membrane/Blood	Coagulopathy/Fibrinolysis	High level of suPAR associates with COVID-19 severity [213], suPAR levels are positively correlated with high-sensitivity C-reaction protein (hs-CRP), neutrophil/leukocyte ratio, and lymphocyte counts [214]. Cardiovascular disease [13]
91	PODXL2	Q9NZ53	ENSG00000114631	1.03697	2.05191	1.57584e-12	1.13306	2.19324	5.18583e-15	0.0960968	1.06888	0.610926	Severe vs. Mild/control up	0.3193	0.3719						-0.2117				Yes	1.08607	1.31498	1.40289	1.10273	1.32945	1.45874	1.07575	1.30869	1.38505											Membrane/Blood	Immunity/evasion	Cell surface transmembrane proteins ligand for vascular selectins mediates rapid rolling of leukocytes over vascular surfaces [65]. Cleaved [66, 67]; the soluble form is inhibitory [67] and would inhibit leukocytes recruitment site of injury during inflammation
92	CST3	P01034	ENSG00000101439	1.03098	2.04341	6.28688e-08	1.23068	2.34677	7.10144e-11	0.199702	1.14846	0.404377	Severe vs. Mild/control up	0.2346	0.506	0.5679				-0.2585					Yes	1.43237	1.51908	1.82927	1.99847	1.79021	2.03934	1.16248	1.41376	1.76522										Secreted to blood		Organ damage/multiple	Biomarker of kidney function [441, 442] and predicting new-onset or deteriorating cardiovascular disease [443]. sCST3 is a predictor of COVID-19 severity [444, 445]
93	AGR2	O95994	ENSG00000106541	1.0266	2.03721	1.00808e-06	1.26879	2.40959	9.50199e-10	0.242191	1.18279	0.358372	Severe vs. Mild/control up	0.2554		0.3342		0.2913							Yes	3.53133	2.24673	2.50787	3.79089	2.58408	4.29167	3.37777	2.11335	2.10284											Intracellular/Blood	Inflammation	Secreted in mucus including the lungs and modulates cell migration/adhesion, cell differentiation and cell growth. Pro-inflammatory [276]
94	TNFRSF1A	P19438	ENSG00000067182	1.02164	2.03022	2.32808e-09	1.19816	2.29446	1.75314e-12	0.176518	1.13015	0.407043	Severe vs. Mild/control up	0.3223	0.63	0.584	0.2629	0.2228		-0.2471					Yes	1.70543	1.9578	2.26359	2.2745	2.26935	2.79442	1.42378	1.83531	2.11251		33		0.895792	0.911824		0.676224	0.59605		Secreted to blood		Organ damage/cardiovascular	Receptor for TNFSF2/TNFa and homotrimeric TNFSF1/LTA. Contributes to the induction of non-cytocidal TNF effects including anti-viral state. Shed off neutrophils and T-cells [225-227]. Soluble sTNFR1 associates with nephropathy, cardiovascular events, heart failure [228-230]
95	FABP4	P15090	ENSG00000170323	1.02022	2.02824	1.29577e-06	1.19391	2.28772	8.1396e-09	0.173685	1.12794	0.517771	Severe vs. Mild/control up	0.2667	0.2552	0.4986	0.2719			-0.2118					Yes	1.70727	1.57338	1.80908	3.01265	2.22149	1.87965		1.35299	1.78653											Intracellular/Blood	Organ damage/cardiovascular	Lipid transport protein in adipocytes. Circulating FABP4 associates with poor outcomes in cardiovascular disease, stroke and chronic kidney disease [545-547]
96	HEXIM1	O94992	ENSG00000186834	1.16332	2.23972	7.27421e-08	0.684291	1.60691	0.00089594	-0.479029	0.71746	0.0551477	Severe vs. Mild/control up	0.4043				0.3906							Yes	1.60403	1.90574	1.8713	1.61638	1.71968	1.82391	1.59634	1.99335	1.88711											Intracellular	Unclear	RNA polymerase II transcription inhibitor. Regulation of innate immune response (the Human Protein Atlas)
97	CES1	P23141	ENSG00000198848	1.14926	2.218	1.41271e-08	0.922278	1.89511	2.02979e-06	-0.226984	0.854419	0.367784	Severe vs. Mild/control up	0.2253				0.2039	0.2393						Yes	1.24154		1.81873				1.4931		2.01184										Intracellular and membrane/Plasma proteins		Unclear	Manage cellular cholesterol esterification levels and expressed in monocytes (called monocyte esterase). May be secreted in other species but no evidence in humans apart from liver cancer [496]
98	CEACAM8	P31997	ENSG00000124469	1.12034	2.17398	2.67985e-08	0.606446	1.5225	0.00151927	-0.513892	0.700331	0.0256701	Severe vs. Mild/control up and Unique Mild vs. control down	0.3685	0.4573	0.3899	0.2692	0.3604							Yes	1.70421	1.95084	2.07241	2.25099	2.24938	2.65855	1.43142	1.83301	1.9099	62	79		0.59519	0.755511					Intracellular and membrane/Plasma proteins		Neutrophils	Activated neutrophils, neutrophil degranulation. Released in neutrophil NETs [104], associates with acute-phase response, inflammation and immune response [163]
99	MMP9	P14780	ENSG00000100985	1.06004	2.085	1.49434e-05	0.864146	1.82026	0.000252121	-0.195899	0.873028	0.534062	Severe vs. Mild/control up	0.3966			0.3136	0.4805	0.2402						Yes	1.48071	1.31471	1.20449	1.55976	1.22865	1.36383	1.43321	1.35423											Secreted to blood		Neutrophils	Involved in local proteolysis of the ECM and in leukocyte migration. Roles in neutrophil-derived vascular endothelial damage and wound healing [157]. Associates with cardiovascular and respiratory failure in COVID-19 [158]
100	HSPB1	P04792	ENSG00000106211	1.05048	2.07122	0.000402786	0.953876	1.93707	0.000859111	-0.0966053	0.935231	0.821933	Severe vs. Mild/control up	0.3784	0.2522		0.2848	0.2348							Yes		1.9218	1.71512	1.37411	1.59037	1.66126		2.08774	1.73315											Membrane/Blood	Organ damage/multiple	HSPB1 (HSP27) is released from platelets during activation/aggregation, and serum levels of HSP27 associate with inflammation and other tissue injuries [430, 431]
101	CLEC5A	Q9NY25	ENSG00000258227	1.04746	2.06688	8.70854e-11	0.971752	1.96122	4.19475e-10	-0.075704	0.948879	0.72696	Severe vs. Mild/control up	0.3903	0.4472	0.3348		0.3998							Yes	1.58762	1.85529	2.1526	1.7053	1.83928	2.43463	1.51803	1.86234	2.06744		32		0.625251	0.967936			1.53193			Membrane/NETs	Neutrophils	Activation of CLEC5A on neutrophils and macrophages induce neutrophil extracellular trap (NET) formation and proinflammatory cytokine release [262, 263]
102	CD63	P08962	ENSG00000135404	1.03015	2.04224	1.1997e-06	0.927158	1.90153	6.259e-06	-0.102996	0.931098	0.72696	Severe vs. Mild/control up	0.2852											Yes	1.30136	1.47608	1.49889	1.20807			1.36348	1.63755	1.6232										Intracellular and membrane/Plasma proteins		Neutrophils	Receptor for TIMP1, leukocytes adhesion onto endothelial cells and a known marker for exosomes. Neutrophils/platelets degranulation [155, 156]
103	PAPPA	Q13219	ENSG00000182752	1.00249	2.00345	2.20085e-09	0.777762	1.71447	1.13719e-06	-0.224725	0.855758	0.266526	Severe vs. Mild/control up		0.2951				0.2246						Yes		1.58671	1.44695	1.27103	1.91331	1.99115		1.46196	1.30314										Secreted in female reproductive system/Plasma proteins		Unclear	Metalloproteinase which specifically cleaves IGFBP-4 and IGFBP-5, resulting in release of bound IGF. Involved in local proliferative processes such as wound healing [499]
104	CD274	Q9NZQ7	ENSG00000120217	0.994207	1.99199	2.9952e-10	1.40809	2.65385	6.52829e-18	0.413879	1.33226	0.019786	All comparisons up	0.4106	0.4568	0.3603	0.2639				-0.2269				Yes	1.36222	2.07483	2.19614	1.35673	1.95227	2.50428	1.36567	2.13084	2.1036						0.687375					Membrane/Blood	Immunity/evasion	PD-L1 modulates the activation threshold of T-cells and limits T-cell effector response. sPDL1 induced immune suppression and damage, and associates with COVID-19 pathogenesis and mortality [68]
105	SIGLEC1	Q9BZZ2	ENSG00000088827	0.945696	1.92612	4.65126e-07	1.43646	2.70656	6.30195e-14	0.490763	1.40519	0.0233049	All comparisons up	0.2235	0.397			0.2026			-0.2599				Yes	1.19145	1.32826	1.65128	1.27249	1.5534	2.00824	1.1433	1.24032	1.54864											Membrane/Blood	Immunity/T- Th-cells dysfunction	Macrophage-restricted expressed resident and inflammatory macrophage mediating cell interactions to granulocytes, monocytes, NK-cells, B-cells and CD8 T-cells [61]. Soluble form (sSIGLEC1) associates with the INF type-I transcriptional signature and a biomarker of renal disease in SLE [62]. The soluble form is encoded by a variant transcript and is functional [63] which can be suppressive of func…
106	HMOX1	P09601	ENSG00000100292	0.9453	1.92559	2.75241e-08	1.35038	2.5498	7.82968e-15	0.405084	1.32417	0.0604287	Severe vs. Mild/control up	0.4095			0.2771		0.3096						Yes	1.37165	1.39856	1.42426	1.4753	1.5628	1.75751	1.31042	1.33224	1.32939											Membrane/Blood	Organ damage/multiple	Heme catabolism. High serum/plasma levels in ARDS and interstitial lung disease [434] and acute kidney injury [435]
107	EBI3/IL27	Q14213/Q8NEV9	ENSG00000105246	0.934863	1.91171	1.038e-10	1.44981	2.73172	4.45424e-21	0.514944	1.42894	0.00114865	All comparisons up	0.5166			0.4708	0.2068	0.2798		-0.3031				Yes	1.27568	1.28918	1.3179	1.39593	1.45768	1.60709	1.20565	1.22173	1.23491						0.739479				Secreted to blood		Immunity/T- Th-cells dysfunction	Both form the IL27 which potentiate the early phase of Th1 response and suppress Th2 and Th17 differentiation [4]. IL27 is a potent immunosuppressant and increased in sepsis [5]
108	TNFRSF10A	O00220	ENSG00000104689	0.930274	1.90564	8.46797e-10	1.42669	2.68829	3.79653e-19	0.496413	1.4107	0.00308627	All comparisons up	0.3647	0.5211	0.441	0.2642				-0.2174				Yes	1.56879	1.92348	2.05749	1.63721	1.8757	2.00862	1.52737	1.94476	2.07378						0.997996			1.61214		Membrane/Blood	Organ damage/cardiovascular	TRAIL-R1. Promotes the activation of NF-kappa-B. Essential for ER stress-induced apoptosis. Soluble TRAIL-R1 (sTRAIL-R1) has been reported in cancer [238, 239] and ankylosing spondylitis [240]
109	SMPD1	P17405	ENSG00000166311	0.913089	1.88307	1.50918e-08	1.45107	2.7341	8.2293e-18	0.537977	1.45194	0.00279558	All comparisons up	0.3375			0.3435								Yes	1.17814	1.33624	1.30405	1.13919	1.20355		1.20323	1.3988	1.34567										Secreted to blood		Inflammation	Secreted form [284] is increased in response to stress and inflammatory mediators (IL1B and TNF) and viral infection [285] and coagulation during SARS-CoV-2 [286]. Converts sphingomyelin to ceramide which facilitates SARS-CoV-2 infection [287, 288]
110	HS6ST1	O60243	ENSG00000136720	0.88345	1.84478	9.496e-13	1.17214	2.25345	5.00919e-20	0.288687	1.22153	0.0354484	Severe vs. Mild/control up	0.3787				0.2231							Yes	1.17942	1.95464	2.49195	1.17854	2.09926	2.45952	1.17998	1.89454	2.50268											Intracellular	Unclear	O-sulfation of Heparan sulfate (UniProtKB)
111	MERTK	Q12866	ENSG00000153208	0.855374	1.80923	4.62204e-10	1.33159	2.51679	4.74677e-20	0.476212	1.39109	0.00164169	All comparisons up	0.2861	0.3552	0.25		0.2336							Yes	1.23973	1.11636	1.17974	1.35622	1.2543	1.22289	1.17187		1.16593											Membrane/Blood	Organ damage/multiple	RTK which binds to several ligands including GAS6. sMERTK act as a competitive inhibitor of MerTK by acting as a decoy for its ligand GAS6 inhibiting the anti-inflammatory function of GAS9/TAM signaling in macrophages [437, 438]. sMERTK shed during inflammatory responses and inflammatory cardiovascular lesions [437, 438], and associates with kidney disease and sepsis [439, 440]
112	TCN2	P20062	ENSG00000185339	0.847868	1.79984	2.10238e-12	1.24145	2.36437	2.71609e-22	0.393585	1.31365	0.00257398	All comparisons up	0.3336				0.2837	0.2434						Yes	1.20502		1.28236	1.23885		1.53085	1.18428		1.21001										Secreted to blood		Inflammation	Vitamin B12-binding and transport protein, high serum levels in inflammation/infection and liver disease, and characteristics of acute-phase reactant [292, 293]
113	IFNL1	Q8IU54	ENSG00000182393	0.839474	1.7894	0.000664013	1.58085	2.99147	1.33156e-10	0.741379	1.67177	0.00926588	All comparisons up	0.2669	0.3136										Yes	1.63638	1.51743	1.39084	1.75805	1.94799	2.06174	1.56444	1.36034	1.22244	60									Secreted to blood		Immunity/T- Th-cells dysfunction	INF lambda 1 (type-III INF, also called IL29) involved in antiviral host defense, predominantly released by epithelial tissues, including lung. Ligand for IL10RB and IFNLR1 leading to expression of IFN-stimulated genes (ISG). Significantly up‐regulate IL6, IL8 and IL10 from monocytes [69] and inhibits Th2 polarization towards Th1 [70-72]
114	TYMP	P19971	ENSG00000025708	0.826844	1.7738	6.61769e-05	1.57331	2.97588	1.31993e-13	0.746471	1.67768	0.00151824	All comparisons up	0.4154			0.2355	0.2318	0.2116		-0.2272				Yes	1.35241		1.19317			1.40159	1.46402													Intracellular/Blood	Organ damage/multiple	Role in maintaining the integrity of the blood vessels, promoting activity on endothelial cells, angiogenic activity. High serum level in sepsis [446], and associates with COVID-19 associated thrombotic event, inflammation, and organ damage [447]
115	TIMP1	P01033	ENSG00000102265	0.819563	1.76487	3.55803e-12	1.22356	2.33522	1.81892e-22	0.403994	1.32317	0.00155052	All comparisons up	0.4533	0.2575	0.2319	0.3206	0.2625			-0.2031				Yes	1.57229	2.03151	2.05892	1.69531	2.37268	2.60849	1.49977	1.89812	1.90525						0.973948			1.001	Secreted to blood		Neutrophils	Metalloproteinase inhibitor. Growth factor/integrin signaling via CD63 and ITGB1. Neutrophilia via CD63 [179]. High in cardiovascular disease [180]. Cleaved from vascular endothelium by proteases [164]
116	HS3ST3B1	Q9Y662	ENSG00000125430	0.808298	1.75114	6.72711e-15	1.16545	2.24303	1.11622e-25	0.357152	1.28089	0.00114865	All comparisons up	0.478	0.2327	0.277	0.3521	0.3544	0.2372						Yes	1.17873	1.43541	1.73756	1.11223	1.38646	1.76597	1.22243	1.45737	1.72834											Intracellular	Unclear	O-sulfation of Heparan sulfate (UniProtKB)
117	TNFRSF11B	O00300	ENSG00000164761	0.807709	1.75043	3.2895e-13	1.06949	2.09869	1.14753e-20	0.26178	1.19896	0.0557502	Severe vs. Mild/control up	0.3512	0.3377	0.2779	0.2491	0.2737							Yes	1.60334	2.33324	2.21897	1.835	2.71676	2.86632	1.47328	2.18295	2.04034										Secreted in other tissues/Plasma proteins		Organ damage/cardiovascular	OPG is a decoy receptor for TNFSF11/RANKL and thereby neutralizes its function [234]; it is upregulated in coronary heart disease [232]
118	TIMP4	Q99727	ENSG00000157150	0.783221	1.72097	1.63487e-11	1.21884	2.32759	1.48147e-22	0.435617	1.35249	0.000605944	All comparisons up	0.2838	0.2123	0.2208	0.2751	0.3437	0.2708	-0.2436					Yes	1.3833		1.14393	1.60888		1.19039	1.25831			49									Secreted to ECM/Plasma proteins		Coagulopathy/Fibrinolysis	Protease inhibitor, inhibits platelet aggregation and recruitment [215]
119	IL2RA	P01589	ENSG00000134460	0.773594	1.70952	5.50942e-10	1.18679	2.27646	1.73132e-19	0.413198	1.33163	0.00271391	All comparisons up	0.3878	0.3764	0.3628	0.3158				-0.2273				Yes	1.26362	1.39762	1.45181	1.3707	1.46932	1.504	1.2008	1.36736	1.43509						0.829659					Membrane/Blood	Immunity/T- Th-cells dysfunction	IL2 receptor regulates immune tolerance by controlling Tregs. Soluble form enhances the development of Th17 responses [82] and increased in association with cardiovascular events [83]. Soluble IL2RA (sCD25) is elevated in severe COVID-19 [84]
120	BTN3A2	P78410	ENSG00000186470	0.773098	1.70894	5.35665e-09	1.07988	2.11386	1.55195e-15	0.306784	1.23695	0.0758819	Severe vs. Mild/control up	0.2835	0.4493	0.371	0.2889				-0.2369				Yes	1.39396	1.88343	1.95058	1.56851	1.89025	1.99867	1.29459	1.88046	1.93506											Membrane/Blood	Immunity/evasion	Plays a role in T-cell responses. Inhibits the release of IFNG from activated T-cells. sBTN3A may prevent T-cells from exerting their cytotoxic activity [112, 113]
121	CXCL11	O14625	ENSG00000169248	0.764888	1.69924	0.00345375	1.4886	2.80617	7.04128e-09	0.723716	1.65143	0.0168341	All comparisons up	0.2833			0.2213								Yes	1.28291	1.84346	1.4701	1.25437	1.69585	1.78627	1.30114	1.91203	1.37915										Secreted to blood		Chemotaxis	Attractant for interleukin-activated T-cells but not unstimulated T-cells, neutrophils, or monocytes (UniProtKB)
122	LILRA5	A6NI73	ENSG00000187116	0.76271	1.69667	2.789e-10	1.08253	2.11775	5.10366e-18	0.319821	1.24818	0.0185439	Severe vs. Mild/control up	0.4403	0.3829	0.3424	0.3023	0.3502							Yes	1.27247	1.35402	1.45934	1.35183	1.52027	1.69177	1.22512	1.28712	1.39031		63		0.839679	0.851703		0.629453	0.639869		Secreted to blood		Immunity/innate	Expressed on neutrophils, triggering innate immune responses, production of inflammatory signals such as IL6 and stimulate the early phases of immune responses [136, 137]
123	IGLC2	P0DOY2	ENSG00000211677	0.731968	1.6609	9.20136e-05	1.21838	2.32686	8.21974e-11	0.486415	1.40096	0.0251064	All comparisons up	0.3396	0.4577	0.4027	0.2395			-0.2812																									Blood	Immunity/T- NK-cells	Immunoglobulin Lambda Constant 2 (IGL@). Upregulated in plasma of critical (ICU) COVID-19 patients vs severe/mild [145, 146]
124	NID1	P14543	ENSG00000116962	0.71018	1.63601	2.15019e-09	1.04792	2.06755	1.66856e-17	0.337739	1.26377	0.0118371	All comparisons up	0.4054			0.2222	0.254							Yes	1.2738	1.873	2.07538	1.23114	1.83528	2.24628	1.30129	1.88975	2.02222										Secreted to ECM/Plasma proteins		Neutrophils	Basement membrane glycoprotein, role in cell interactions with ECM. Promotes neutrophil adhesion and has a potent chemotactic activity for neutrophils [178]. Cleaved from vascular endothelium by proteases [164].
125	KLRD1	Q13241	ENSG00000134539	0.636014	1.55403	0.000147934	1.03756	2.05275	4.99548e-10	0.401542	1.32092	0.0557502	Severe vs. Mild/control up	0.2507	0.4392	0.4151				-0.2452					Yes		1.35297	1.22502		1.28407	1.18625		1.38426	1.238											Membrane/Blood	Immunity/T- NK-cells	Inhibitory receptor on NK-cells and memory/effector CD8-positive T cells. sKLRD1 has been reported in HIV patients [118]. May be reversing NK-cell suppression
126	GRN	P28799	ENSG00000030582	0.622136	1.53915	6.18029e-06	1.04231	2.05952	1.30384e-13	0.420172	1.33809	0.00811703	All comparisons up	0.2413	0.3712	0.2641									Yes	1.16125	1.35509	1.53551	1.21264	1.48	1.75745	1.13014	1.30381	1.46902										Secreted to blood		Neutrophils	Regulator of lysosomal function and as a growth factor involved in inflammation. Neutrophils produce progranulin and elastase capable of cleaving progranulin into granulin peptides promoting inflammation. High in cardiovascular disease [76]
127	IFI30	P13284	ENSG00000216490	0.999865	1.99981	9.38922e-09	1.1192	2.17227	6.57937e-11	0.119337	1.08624	0.604076	Severe vs. Mild/control up	0.2692	0.3781	0.2881		0.2191	0.2072																										Membrane/Blood	Organ damage/multiple	Expressed in antigen-presenting cells and induced by INFγ in other cell types. Important in MHC class II-restricted antigen processing and restricts viral entry including SARS-CoV [432]. Secreted IFI30 (GILT) may enhance hemolysin-mediated tissue damage [433]
128	CSF3	P09919	ENSG00000108342	0.977786	1.96944	2.80174e-09	1.27664	2.42274	1.69299e-14	0.298855	1.23017	0.118961	Severe vs. Mild/control up	0.3649											Yes	1.2994	1.29573	1.27401	1.42376	1.58417	1.38556	1.22705	1.18665	1.23943		92		0.653307						Secreted to blood		Neutrophils	G-CSF induces granulocytes and neutrophils release [173]
129	TFPI	P10646	ENSG00000003436	0.976296	1.96741	9.6207e-15	1.11303	2.16299	1.08257e-18	0.13673	1.09941	0.356883	Severe vs. Mild/control up	0.3585			0.2759	0.3882	0.2358						Yes	1.1469	1.41922	1.71054	1.14128	1.40083	1.9943	1.15044	1.42734	1.62659		65		0.689379	0.651303					Secreted to blood		Coagulopathy/Fibrinolysis	Antithrombotic against factor x from the extrinsic coagulation pathway. Increased in critically ill COVID-19 patients [192]
130	TNFRSF11A	Q9Y6Q6	ENSG00000141655	0.972352	1.96204	2.50322e-07	1.28314	2.43368	1.02539e-11	0.31079	1.24039	0.169618	Severe vs. Mild/control up	0.2403	0.6218	0.5959	0.2448			-0.2629					Yes	1.64425	1.75743	2.21151	2.3238	2.03055	2.46145	1.32371	1.6498	2.13522				0.617234							Membrane/Blood	Organ damage/cardiovascular	TNFRSF11A/RANK is a receptor for TNFSF11. Involved in the regulation of interactions between T-cells and dendritic cells [235]
131	TDGF1	P13385	ENSG00000241186	0.956167	1.94015	0.0162066	1.45951	2.75015	0.000114159	0.503345	1.4175	0.303827	Severe vs. Mild/control up		0.3913	0.454					-0.2148				Yes	1.36937	1.6536	1.69966	1.65379	1.94918	1.74582		1.5388	1.68479										Secreted in other tissues		Inflammation	Also called Cripto-1, exists as cell-associated and secreted (shedding by TMEM8A) form signaling in cis and trans. Cripto-1 enhances macrophage phagocytic activity and upregulates the production of pro-inflammatory cytokines [282], also enhances pro-inflammatory TNFα from CD4+ T helper cells [283]
132	NECTIN2	Q92692	ENSG00000130202	0.95216	1.93477	2.57848e-09	1.30516	2.47112	1.30629e-15	0.353004	1.27722	0.053692	Severe vs. Mild/control up	0.367	0.6116	0.594	0.3078			-0.2245	-0.236				Yes	1.36492	1.75185	1.94094	1.63454	1.86334	2.12981	1.21907	1.7052	1.88273	64	36		0.895792	0.803607	0.995992	0.688078		1.76596		Membrane/Blood	Immunity/evasion	Also called PVRL2, expressed in peripheral tissue (e.g., endothelial, epithelial cells and APCs) and is the ligand for CD226 (DNAM-1) expressed on NK cells, and a subset of T-cells (stimulatory) and to PVRIG on NK-/T-cells (inhibitory) [39]. sNECTIN2 [59, 60]. Soluble form is inhibitory
133	KYNU	Q16719	ENSG00000115919	0.929981	1.90525	3.29949e-06	1.11542	2.16658	1.35116e-08	0.185436	1.13716	0.46354	Severe vs. Mild/control up	0.3205					0.2367						No	1.20043	0.842633			0.737034		1.41174													Intracellular	Unclear	Metabolism. Biosynthesis of NAD cofactors from tryptophan through the kynurenine pathway (the Human Protein Atlas)
134	CX3CL1	P78423	ENSG00000006210	0.921054	1.8935	1.19675e-08	1.2237	2.33544	6.30195e-14	0.302642	1.2334	0.107999	Severe vs. Mild/control up	0.2778	0.4948	0.3812	0.228				-0.2397				Yes	1.38784	1.5448	1.33388	1.79079	1.95824	1.78255	1.18288	1.39255	1.21291										Secreted to blood		Chemotaxis	Soluble form is chemotactic for T-cells and monocytes and not for neutrophils [261]
135	IL5RA	Q01344	ENSG00000091181	0.916857	1.888	2.58921e-05	1.35535	2.55859	4.38156e-10	0.438494	1.35519	0.0877849	Severe vs. Mild/control up				0.2544	0.2817							Yes	1.75808	1.91	2.16229	1.97551	2.15521	2.33808	1.63416	1.81169	2.10757										Intracellular and membrane/Plasma proteins		Inflammation	Subunit of the Interleukin-5 receptor. Soluble IL5RA (sIL-5Rα) is encoded [277] and increases with the eosinophil count [278], functional impairments in B cells and eosinophils [279] and would inhibit the protective effect of IL-5 during sepsis [280]
136	CD300LF	Q8TDQ1	ENSG00000186074	0.90433	1.87167	0.000380139	1.23781	2.3584	6.30056e-07	0.333476	1.26005	0.293516	Severe vs. Mild/control up	0.2592	0.4529	0.34		0.2231							Yes	1.64632	2.02593	2.42845	2.72274	2.86641	3.41999		1.74055	2.17058											Membrane	Unclear	Inhibitory receptor for myeloid cells and mast cells (UniProtKB)
137	NPPB	P16860	ENSG00000120937	0.900407	1.86659	6.29095e-05	1.13775	2.20038	2.39528e-07	0.237343	1.17882	0.407043	Severe vs. Mild/control up		0.5106	0.496	0.2711	0.2045							Yes	2.13378	1.58006	2.60909	3.95189	2.97317	4.81354	1.44999		2.13444										Secreted to blood		Organ damage/cardiovascular	Heart failure, relates to MME inhibitors [326, 327]
138	ANGPTL1	O95841	ENSG00000116194	0.894348	1.85877	2.32353e-17	1.11486	2.16575	2.11445e-24	0.220516	1.16515	0.0504235	Severe vs. Mild/control up	0.3455				0.254	0.2674		-0.2656				Yes	1.44234	1.21565	1.52355	1.52544	1.50768	1.76162	1.39257		1.45272	53	28		1	0.975952	0.811623	2.09464	1.33936	0.880342	Secreted to blood		Organ damage/cardiovascular	A key anti-angiogenic protein (it is also known as angioarrestin) by inhibiting the proliferation, migration, tube formation, and adhesion of endothelial cells [343]
139	NUCB2	P80303	ENSG00000070081	0.891955	1.85569	9.48775e-06	1.1715	2.25246	3.84386e-09	0.279545	1.21381	0.257947	Severe vs. Mild/control up	0.2164	0.5643	0.4634									Yes	1.53324	2.34749	2.54666	1.88349	2.56085	2.96316	1.34772	2.25982	2.42327										Secreted to blood		Inflammation	Release of tumor necrosis factor from vascular endothelial cells [289]; regulate inflammatory responses [290]. NUCB2/nesfatin-1 correlated positively with plasma levels of IL6, and TNFα, IL8 in chronic obstructive pulmonary disease [291]
140	DCN	P07585	ENSG00000011465	0.890265	1.85352	8.37347e-12	1.01509	2.02102	4.85743e-15	0.124822	1.09037	0.430781	Severe vs. Mild/control up	0.2892	0.3842	0.4614	0.2342								Yes	1.56883	1.73482	1.81638	2.22784	2.25697	2.11619	1.25921	1.54618	1.72764		85		0.681363						Secreted to ECM/Plasma proteins		Organ damage/cardiovascular	Ligand for multiple cell surface receptors mediates its role in tumor suppression, including a stimulatory effect on autophagy and inflammation and an inhibitory effect on angiogenesis. Cleaved from vascular endothelium by proteases [164]
141	MCFD2	Q8NI22	ENSG00000180398	0.856778	1.81099	2.13154e-12	1.09633	2.1381	1.36559e-18	0.239552	1.18063	0.079429	Severe vs. Mild/control up	0.4117	0.3598	0.4209	0.3067	0.2094							Yes	1.57039	2.09783	2.17761	1.94723	2.27583	2.54295	1.37231	2.0244	2.06964				0.701403						Intracellular and membrane/Plasma proteins		Coagulopathy/Fibrinolysis	Plays a role in the secretion of coagulation factors (factors V and VIII) [193]. MCFD2 is secreted via a classical secretion pathway [194]
142	C1QTNF1	Q9BXJ1	ENSG00000173918	0.855349	1.8092	5.65957e-08	1.02813	2.03938	4.66986e-11	0.172783	1.12723	0.381189	Severe vs. Mild/control up	0.3536	0.3549	0.4079	0.2621	0.3394							Yes	1.3279	1.61344	1.77646	1.31047	1.68069	1.80371	1.33895	1.58487	1.76761										Secreted to blood		Organ damage/cardiovascular	Serum levels are high in CAD and associate with CAD severity and TNFα and IL6 [344]
143	BLMH	Q13867	ENSG00000108578	0.854501	1.80813	5.00991e-15	1.0829	2.1183	6.03172e-22	0.228404	1.17154	0.0538991	Severe vs. Mild/control up	0.451			0.2324	0.3547			-0.2147				Yes	1.40463	1.29649	1.2155	1.26211	1.18773	1.17211	1.50207	1.34715	1.23007											Intracellular	Unclear	Cytoplasmic cysteine peptidase. Inactivated the drug Bleomycin (UniProtKB)
144	TNFRSF1B	P20333	ENSG00000028137	0.850566	1.80321	9.15403e-08	1.20733	2.3091	8.64191e-14	0.356768	1.28055	0.0532599	Severe vs. Mild/control up	0.3439	0.5916	0.5105	0.2847			-0.2114	-0.2231				Yes	1.47194	1.88663	1.94879	1.76492	2.11514	2.45577	1.31362	1.79458	1.8065										Secreted to blood		Organ damage/cardiovascular	Receptor for TNFSF2/TNFa and homotrimeric TNFSF1/LTA, mediates most of the metabolic effects of TNFa. It is shed of neutrophils and T-cells [225-227]. Soluble form (sTNFR2) associates with nephropathy, cardiovascular events, heart failure [228-230]
145	MMP7	P09237	ENSG00000137673	0.840339	1.79047	0.000876299	1.30788	2.47577	1.18766e-07	0.467536	1.38275	0.118961	Severe vs. Mild/control up	0.2293											Yes	1.2678	1.66147	1.91311	1.44499	1.5363	1.66133	1.16798	1.71939	2.00371										Secreted to ECM/Plasma proteins		Coagulopathy/Fibrinolysis	Activated by plasmin. Serum level associate with lung fibrosis, COVID-19 severity, and other diseases [177, 200, 201]
146	MSR1	P21757	ENSG00000038945	0.828237	1.77551	8.23534e-08	1.12496	2.18095	5.37454e-13	0.296719	1.22835	0.100079	Severe vs. Mild/control up	0.3682	0.4279	0.3919	0.2909	0.2595		-0.2195					Yes	1.36495	1.50533	1.8432	1.49255	1.58299	1.85404	1.29058	1.47256	1.83967											Membrane/Blood	Chemotaxis	Macrophage scavenger receptor glycoproteins (also called SR-A) implicated in the pathologic deposition of cholesterol in arterial walls during atherogenesis. Soluble form is high in arthritis inflammatory progression concomitant with increased Th17 response [159]. Neutrophil SRA expression is increased in sepsis and facilitates NETosis [160]
147	SFTPD	P35247	ENSG00000133661	0.819862	1.76524	9.8181e-07	1.16152	2.23693	5.28655e-12	0.341657	1.26721	0.0805947	Severe vs. Mild/control up	0.4854	0.244	0.3304	0.2797			-0.2374					Yes	1.38791	1.32787		1.57226	1.66277		1.28353												Secreted in other tissues		Organ damage/lung	Pulmonary surfactant-associated protein D involved in lung's defense against inhaled microorganisms, organic antigens and toxins [377]. Leakage from the lung into circulation is a promising biomarker for lung injury [377].
148	CD38	P28907	ENSG00000004468	0.792239	1.73176	1.19145e-07	1.09216	2.13192	5.18199e-13	0.299917	1.23107	0.0864996	Severe vs. Mild/control up	0.3862	0.5006	0.3821									Yes	1.33255	1.84218	1.88493	1.52887	1.93859	2.17464	1.22256	1.80153	1.79861											Intracellular/Blood	Immunity/evasion	Enzyme and moonlights as a receptor on immune cells (B-, T-, NK-Cells), upregulated by inflammatory mediators, and used as a cell activation marker [79]. Released to blood as a soluble form which inhibits binding to the membrane form, inhibiting adhesion to endothelial cells and immune cell chemotaxis [80] but retains its enzymatic function [81]
149	CCL15	Q16663	ENSG00000275528	0.764217	1.69845	1.65461e-05	1.13407	2.19477	1.5514e-10	0.36985	1.29222	0.0763902	Severe vs. Mild/control up	0.2132	0.4795	0.3443				-0.2528					Yes	1.25779	1.49367	1.9771	1.39666	1.51671	1.95079	1.17787	1.48369	1.9858										Secreted to blood		Chemotaxis	Attracts T-cells and monocytes, but not neutrophils, eosinophils, or B-cells (UniProtKB)
150	DPP7	Q9UHL4	ENSG00000176978	0.757558	1.69063	2.19301e-06	1.03169	2.04442	9.73571e-11	0.274133	1.20927	0.154531	Severe vs. Mild/control up				0.3093				-0.2166				Yes		1.2016	1.4269			1.30665		1.26717	1.46868										Intracellular and membrane/Plasma proteins		Unclear	Expressed in quiescent lymphocytes (NCBI Gene)
151	SORT1	Q99523	ENSG00000134243	0.735175	1.6646	1.24258e-08	1.02387	2.03336	6.90204e-15	0.288691	1.22153	0.0525067	Severe vs. Mild/control up	0.4213			0.3412	0.2279	0.2098						Yes	1.17103	1.34179	1.41953	1.20991	1.26821	1.28175	1.14729	1.37531	1.46785											Membrane/Blood	Organ damage/cardiovascular	A sorting receptor in the Golgi compartment and as a clearance receptor on the cell surface. Soluble sortilin in serum/plasma associate with atherosclerosis, coronary artery disease, and peripheral arterial disease [345-347]
152	PILRB	Q9UKJ0	ENSG00000121716	0.705111	1.63027	7.60819e-05	1.10629	2.15291	4.58445e-10	0.401176	1.32058	0.0538991	Severe vs. Mild/control up	0.2625	0.5397	0.4793	0.2169			-0.224					Yes	1.35803	1.51023	1.70775	1.79626	1.88771	2.15941		1.36979	1.58128											Membrane	Unclear	Expressed on the cell surface of neutrophils, monocytes, macrophages, NK-cells, subset of T-cells and DCs. Triggering PILRB increases levels of IL-1β, TNFa and IL6 in serum or bronchoalveolar lavage fluid [504]. PILRβ is primary isoform displayed by NK cells [505]
153	CXCL9	Q07325	ENSG00000138755	0.609859	1.52611	0.0212526	1.16441	2.24141	3.99505e-06	0.55455	1.46871	0.0677285	Severe vs. Mild/control up	0.2685	0.4527	0.4206					-0.2422				Yes	1.64481	2.18481	1.85439	1.73839	2.0742	2.85816	1.58874	2.23504	1.60917										Secreted to blood		Chemotaxis	Attractant for activated T-cells (UniProtKB)
154	FST	P19883	ENSG00000134363	0.988706	1.9844	5.0417e-10	0.912362	1.88212	2.65381e-09	-0.0763441	0.948458	0.726029	Severe vs. Mild/control up	0.3357	0.2419	0.3173	0.374	0.273	0.2438						Yes	1.21217	1.78035	1.90184	1.33178	2.0997	2.63475	1.14273	1.65637	1.70907										Secreted to blood		Organ damage/cardiovascular and lung	Bioneutralization of members of the TGF-β superfamily, antagonist of activin (multifunctional protein including immune response and wound repair). High Follistatin (FST) associates with COVID-19 severity and mortality reflecting local (lung and endothelium) and system damage and inflammation [376]. High in cardiovascular disease [13]
155	THBD	P07204	ENSG00000178726	0.949644	1.9314	8.92386e-13	0.786657	1.72507	4.02308e-10	-0.162987	0.893174	0.303142	Severe vs. Mild/control up	0.3385	0.4811	0.4237	0.2553			-0.2259					Yes	1.28681	1.52508	1.50926	1.50313	1.77464	1.64408	1.16738	1.42725	1.46751		34			0.835671						Membrane/Blood	Coagulopathy/Fibrinolysis	Thrombomodulin is a cofactor in the thrombin-induced activation of protein C (PROC). Soluble thrombomodulin associates with mortality, hospital stay and ICU in COVID-19 patients [209]. Cleaved to its soluble form by neutrophil elastase during acute and chronic inflammatory responses immunologic reactions and complement activation [210]
156	IGFBP1	P08833	ENSG00000146678	0.93062	1.9061	0.00335192	0.72145	1.64884	0.0176808	-0.20917	0.865035	0.629159	Severe vs. Mild/control up	0.4073	0.2268	0.2256	0.4048			-0.2385					Yes	3.49051	2.62834		6.20835	4.94077	3.20678	2.43287	1.99414											Secreted to blood		Organ damage/cardiovascular	Promotes cell migration. High levels associate with cardiovascular disease [340-342]
157	FAS	P25445	ENSG00000026103	0.865394	1.82184	5.75448e-10	0.864756	1.82103	1.95494e-10	-0.00063797	0.999558	0.996877	Severe vs. Mild/control up	0.2399	0.34	0.4176	0.294								Yes	1.22701	1.55887	1.62653	1.42204	1.7394	1.78087	1.11863	1.4859	1.57889										Secreted to blood		Organ damage/multiple	Receptor for TNFSF6/FASLG. The secreted isoforms 2 to 6 (sCD95) block apoptosis [253], elevated in liver disease [254], kidney injury [255], angina [256]
158	PGLYRP1	O75594	ENSG00000008438	0.856106	1.81015	2.33559e-08	0.927009	1.90133	6.64917e-10	0.0709026	1.05037	0.737847	Severe vs. Mild/control up	0.407	0.3563	0.2734	0.2759	0.3937							Yes	1.39668	1.43932	1.65387	1.76301	1.54404	1.96559	1.20694	1.39577	1.56283										Secreted to blood		Immunity/innate	Pattern recognition receptor in innate immunity, promotes the activation of monocytes/macrophages and enhances the inflammatory response [74]. Able to kill virus-infected cells [75]. High in cardiovascular disease and heart failure [76, 77]. It also binds to TNFRSF1A/TNFR1 and inhibit of TNFα cytotoxic activity [78]
159	TACSTD2	P09758	ENSG00000184292	0.853094	1.80637	1.2139e-11	0.891805	1.8555	4.5326e-13	0.0387104	1.0272	0.822826	Severe vs. Mild/control up	0.3113	0.4191	0.3629	0.2843								Yes	1.61168	1.85327	1.84208	1.78344	2.29858	2.33233	1.51255	1.68665	1.70494											Membrane/Blood	Organ damage/lung	Cell surface receptor that transduces calcium signals for self-renewal, proliferation, invasion, and survival; stem cell-like qualities. Cleaved to release the extracellular domain and the intracellular domain translocases to the nucleus; both fragments increase hyperplasia [459]. Relevant to bronchial cells/lung repair including proinflammatory secretion and hyperplasia
160	SNCG	O76070	ENSG00000173267	0.852829	1.80604	5.29014e-05	0.967526	1.95548	2.52663e-06	0.114697	1.08275	0.704942	Severe vs. Mild/control up	0.2118	0.5213	0.5896				-0.2289					Yes	1.74102	1.56527	1.85045	2.61029	2.1634	1.92532	1.35067	1.35862	1.82654											Intracellular/Blood	Organ damage/neural	γ-Synuclein is found primarily in the peripheral nervous system. Serum/urine presence detected in cancer & secreted by cancer cells [448]. May mark peripheral nerve damage [449]
161	EPHB4	P54760	ENSG00000196411	0.844404	1.79552	7.32544e-13	0.937412	1.91509	9.52598e-16	0.0930077	1.06659	0.514089	Severe vs. Mild/control up	0.356	0.5281	0.4626	0.2766			-0.226					Yes	1.31733	1.73679	1.8387	1.60837	1.99328	2.23386	1.16239	1.63521	1.725		59		0.793587	0.659319		0.290517				Membrane/Blood	Organ damage/cardiovascular	Role in heart morphogenesis, angiogenesis and blood vessel remodeling and permeability. sEphB4 blocks activation of EphB4 and EphrinB2; suppresses endothelial cell migration, adhesion, and tube formation [424]
162	CLSTN2	Q9H4D0	ENSG00000158258	0.822767	1.7688	6.55843e-10	0.96042	1.94588	4.19058e-13	0.137653	1.10011	0.404377	Severe vs. Mild/control up	0.2577	0.3382	0.3854		0.2324							Yes	1.35559	1.3838	1.61425	1.74462	1.59782	1.92979	1.15729	1.29942	1.52247											Membrane	Unclear	Cell adhesion, modulate calcium-mediated postsynaptic signals (the Human Protein Atlas)
163	DCBLD2	Q96PD2	ENSG00000057019	0.813674	1.75768	6.67791e-11	0.839838	1.78985	5.22049e-12	0.026164	1.0183	0.87714	Severe vs. Mild/control up	0.2676	0.2828	0.2374	0.332				-0.2311		-0.3021	-0.2067	Yes	1.16541	1.3879	1.18849	1.26753	1.53582	1.45796	1.10564	1.32775												Membrane	Unclear	Also called ESDN, regulator of vascular remodeling and angiogenesis and inhibitor of insulin receptor signal transduction [502]
164	PHOSPHO1	Q8TCT1	ENSG00000173868	0.811198	1.75467	1.54922e-08	0.686908	1.60983	6.18615e-07	-0.12429	0.917456	0.491088	Severe vs. Mild/control up	0.2568	0.4224	0.4522	0.2859			-0.2023					Yes	1.56188	1.3812	1.60214	2.02675	1.6935	1.73004	1.32653	1.26335	1.56229											Membrane	Unclear	Phosphatase that has a high activity toward phosphoethanolamine (PEA) and phosphocholine (PCho). Involved in the generation of inorganic phosphate for bone mineralization (the Human Protein Atlas)
165	SCARB2	Q14108	ENSG00000138760	0.80841	1.75128	0.00107413	0.980684	1.9734	4.13371e-05	0.172273	1.12683	0.604076	Severe vs. Mild/control up		0.7075	0.6654				-0.2193					Yes	1.69507	1.80281	1.98328	2.37751	2.39301	2.39896	1.37113	1.59272	1.86333											Intracellular	Unclear	Expressed in brain, heart, liver, lung and kidney, and at intercalated discs [500] & Wikipedia. Highly expressed in plasmacytoid DCs and involved in type I IFN production [501]
166	TFF2	Q03403	ENSG00000160181	0.804769	1.74687	8.89118e-05	0.644663	1.56337	0.00111825	-0.160106	0.894959	0.550235	Severe vs. Mild/control up	0.3001	0.5113	0.5798	0.2261			-0.2616					Yes	1.38462	1.7337	2.19185	2.05877	2.28673	2.66374		1.53592	2.05611										Secreted to digestive system		Organ damage/lung	Inhibits gastrointestinal motility and gastric acid secretion repair repairing the gastrointestinal tract [450]. Increased in serum with kidney disease [451] and declining lung function [452]
167	F3	P13726	ENSG00000117525	0.783178	1.72092	3.50103e-11	0.823538	1.76974	1.17171e-12	0.0403592	1.02837	0.808664	Severe vs. Mild/control up	0.3508	0.379	0.3999	0.2513		0.207	-0.2564	-0.2329				Yes	1.59757	1.60035	1.50743	1.74328	1.94241	2.08008	1.51251	1.47032	1.3564										Secreted to blood		Coagulopathy/Fibrinolysis	Tissue factor (TF) function in blood (extrinsic) coagulation initiation forming a complex with circulating factor VII or VIIa. Blood TF contributes to thrombosis [181] and associates with sepsis [182] and acute myocardial infarction [183, 184]
168	IL4R	P24394	ENSG00000077238	0.780106	1.71726	1.01842e-11	0.90954	1.87845	1.99762e-15	0.129434	1.09386	0.349417	Severe vs. Mild/control up	0.2555	0.4287	0.3851					-0.2423				Yes	1.6019	2.6726	2.61773	1.8673	3.01238	3.197	1.45513	2.53627	2.45166		69								Secreted to blood		Immunity/T- Th-cells dysfunction	IL4 response is involved in promoting Th2 differentiation but the soluble form can inhibit IL4-mediated cell proliferation and IL5 upregulation by T-cells [108]
169	TREM1	Q9NP99	ENSG00000124731	0.779746	1.71683	3.92451e-06	0.719409	1.64651	1.08546e-05	-0.0603371	0.95904	0.80687	Severe vs. Mild/control up	0.3222	0.5533	0.5113		0.3165		-0.3642																								Intracellular and membrane/Plasma proteins		Neutrophils	Receptor involved in amplifying inflammatory responses. Soluble TREM1 is elevated during infection and shown to be a marker of sepsis and mortality [161]. Neutrophil stimulation/degranulation releases soluble TREM1 which can inhibit TREM1 receptor–mediated proinflammatory cytokine production [162]
170	CD40	P25942	ENSG00000101017	0.779254	1.71624	0.000103509	0.69797	1.62222	0.000316952	-0.0812844	0.945216	0.774997	Severe vs. Mild/control up	0.2126	0.5655	0.4879				-0.2236					Yes	1.30611	2.04759	2.11801	1.51945	1.79661	1.93518	1.18792	2.16814	2.18164										Secreted to blood		Immunity/evasion	Receptor for TNFSF5/CD40LG. Mediates a broad variety of immune and inflammatory responses. Soluble CD40 has immunosuppressive effects, reduced T-Cells and INFγ secretion, and is elevated in atherosclerotic vascular disease [236]
171	LEPR	P48357	ENSG00000116678	0.769296	1.70444	8.8658e-13	0.922707	1.89567	1.71495e-17	0.153411	1.1122	0.22409	Severe vs. Mild/control up	0.3756			0.3883	0.2093							Yes	1.07174	1.11189	1.16176	1.14526	1.24599	1.38654					41		0.941884	0.93988	0.657315	1.0022	1.13989		Secreted to blood		Immunity/T- Th-cells dysfunction	Soluble LEPR inhibits Leptin's effects on enhancing the immune response via activating APCs, Th1/Th17 cells function and proliferation, and suppresses Th2 cytokine production [85, 86]
172	CA3	P07451	ENSG00000164879	0.762196	1.69607	2.05591e-05	0.85435	1.80794	9.89166e-07	0.0921546	1.06596	0.719058	Severe vs. Mild/control up	0.369	0.3026	0.2653		0.2893							Yes	2.01101	2.34593	2.47955	2.74866	2.65594	2.9733	1.65327	2.22194	2.33623											Intracellular/Blood	Organ damage/muscle	Muscle specific CA released after muscle injury. Serum myoglobin/carbonic anhydrase III ratio as a marker of reperfusion after myocardial infarction [455]
173	CD300C	Q08708	ENSG00000167850	0.746488	1.6777	1.57926e-08	0.91956	1.89154	2.89102e-12	0.173072	1.12746	0.284262	Severe vs. Mild/control up	0.3568	0.5288	0.3967	0.227			-0.2411	-0.2113				Yes	1.37373	1.7543	2.02473	1.65376	1.89274	2.46828	1.2229	1.69696	1.89741											Membrane	Unclear	Immunoregulatory. Inhibits T-cells [513]
174	VCAM1	P19320	ENSG00000162692	0.73187	1.66079	7.37374e-10	0.849458	1.80182	6.25151e-13	0.117588	1.08492	0.42338	Severe vs. Mild/control up	0.2373	0.3966	0.2095					-0.2509				Yes	1.25078	1.45501	1.56891	1.50533	1.76932	1.96826	1.11366	1.33568	1.45649											Membrane/Blood	Neutrophils	Expression by cytokine-activated endothelium. Neutrophil elastase and cathepsin G released by neutrophils cleaves VCAM1. Soluble VCAM1 (sVCAM1) is elevated in endothelial dysfunction and inflammation/fibrosis [153, 154]. Shed by platelets [91]
175	CCDC80	Q76M96	ENSG00000091986	0.724934	1.65283	4.702e-06	0.693849	1.61759	6.23553e-06	-0.0310851	0.978684	0.88823	Severe vs. Mild/control up	0.2687	0.4531	0.4458				-0.2073	-0.2056				Yes	1.56555	1.99546	1.84849	1.8868	2.49452	2.52981	1.39269	1.8098	1.66778										Secreted to ECM		Organ damage/multiple	Cell adhesion and matrix assembly. Blood levels are linked to glucose tolerance derangements and related to inflammation-associated chronic complications in diabetes [453], and metabolic and cardiovascular risk in patients with inflammatory bowel disease [454]
176	FKBP4	Q02790	ENSG00000004478	0.714629	1.64106	1.769e-06	0.827975	1.77519	1.65457e-08	0.113346	1.08173	0.564917	Severe vs. Mild/control up	0.3643	0.3193		0.2791	0.3247							Yes	1.6732	1.83867	1.87165	1.55915	1.5375	1.72588	1.74891	1.98835	1.92207											Intracellular/Blood	Unclear	Role in immunoregulatory gene expression in B- and T-Cells via IRF-4 inhibition [507]. Secreted in response to dsDNA [508]
177	CDCP1	Q9H5V8	ENSG00000163814	0.711467	1.63747	3.7661e-05	0.891296	1.85484	1.40438e-07	0.179829	1.13275	0.413599	Severe vs. Mild/control up	0.3536	0.3829	0.2685	0.2916	0.2764		-0.2053	-0.2411				Yes	1.31277	1.6583	2.00016	1.3329	1.5625	2.03145	1.30031	1.70204	1.99											Membrane/Blood	Immunity/evasion	Cell adhesion and cell matrix association; ligand for CD6. Shedding and a soluble isoform leads to sCDCP1, occurs during tissue injury [87, 88]. sCDCP1 can bind CD6 [89], reduces Th1 and/or Th17 immune responses or acts as T-cell chemoattractant [90]. High sCDCP1 and sALCAM along with reduced sCD6 suggest reduced T-cell activation
178	THOP1	P52888	ENSG00000172009	0.707298	1.63274	4.73776e-09	0.742297	1.67284	3.22446e-10	0.0349993	1.02456	0.826948	Severe vs. Mild/control up	0.3876				0.357							Yes	1.31762	1.11421					1.5011	1.20615												Intracellular/Blood	Unclear	Metabolism of peptides under 20 aa residues long, also plays a role in MHC-I antigen presentation and is secreted [503]
179	LIFR	P42702	ENSG00000113594	0.704197	1.62924	9.53963e-14	0.83374	1.7823	1.97003e-18	0.129543	1.09395	0.237661	Severe vs. Mild/control up	0.2939	0.3742	0.3565			0.2447	-0.2011					Yes	1.18841		1.23752	1.21409	1.15983	1.23924	1.17258		1.23695										Intracellular and membrane/Plasma proteins		Immunity/T- Th-cells dysfunction	Soluble form (sLIFR) inhibits LIF function [14] and binds to OSM. sLIFR may inhibit LIF-mediated promotion of Treg lineage and repressing Th17 lineage-specific genes [15]
180	LGALS8	O00214	ENSG00000116977	0.696633	1.62072	3.97404e-06	0.678569	1.60055	3.6825e-06	-0.0180634	0.987557	0.928281	Severe vs. Mild/control up	0.3903			0.2995	0.2582							Yes	1.14932	1.61663	1.64474		1.25123		1.17974	1.80839	1.75768											Membrane/Blood	Inflammation	Sensor of membrane damage caused by infection and restricts the proliferation of infecting pathogens by targeting them for autophagy. Gal-8 plays a role in innate and adaptive immunity and inflammation [306], pro-inflammatory activities in the endothelium [306]
181	LRP1	Q07954	ENSG00000123384	0.696534	1.62061	1.88568e-10	0.633799	1.55165	1.63177e-09	-0.0627344	0.957448	0.676143	Severe vs. Mild/control up	0.3255	0.2131	0.2276		0.2389							Yes	1.23391	1.53795	1.7937	1.3559	1.70212	1.89755	1.16309	1.47119	1.76091										Intracellular and membrane/Plasma proteins		Inflammation	Intracellular signaling and endocytosis implicated in many biological processes. Shed by ADAM proteases. sLRP1 a biomarker of the level of atherosclerotic plaques and coronary artery events [304]. sLRP1 is generated in inflammation and may regulate inflammation by its effects on macrophage secretion of TNF-α, MCP-1/CCL2, and IL-10 [305]
182	SPOCK1	Q08629	ENSG00000152377	0.695885	1.61988	3.2283e-13	0.852311	1.80539	1.31992e-18	0.156426	1.11452	0.15139	Severe vs. Mild/control up	0.3391	0.2859	0.285		0.3178							Yes	1.14147	1.21532	1.16208	1.26517	1.36028	1.22017	1.07017	1.15686	1.14364										Secreted to blood		Organ damage/multiple	Cell-cell and cell-matrix interactions. Soluble form (Testican-1) is upregulated in sepsis and associates with sepsis severity [456]
183	PLXNB1	O43157	ENSG00000164050	0.692746	1.61636	1.41666e-05	0.908752	1.87742	7.60357e-09	0.216006	1.16151	0.27343	Severe vs. Mild/control up	0.3333	0.2726	0.2747	0.3213																											Intracellular and membrane/Plasma proteins		Immunity/evasion	Plexin-Semaphorin. Expressed by activated T cells, immature bone marrow‑derived DCs, and lung DCs [93] and platelets [94]. Plexin B1-B3 members have a convertase cleavage site [95]. sPLXNB1 (isoform or cleaved) may neutralize SEMA4D functions [96] which include T-cell priming, B-cell survival and antibody production in response to T-dependent antigens, monocyte paralysis and the arrest of its spo…
184	LAYN	Q6UX15	ENSG00000204381	0.692172	1.61571	0.000994615	0.831905	1.78003	4.34348e-05	0.139733	1.1017	0.627666	Severe vs. Mild/control up	0.2255	0.7054	0.6561				-0.3084					Yes	1.61501	1.80617	1.9169	2.37596	2.28811	2.37411	1.26787	1.62862	1.78706											Membrane	Unclear	Cell adhesion. Upregulated in CD8+ Cytotoxic T cells [506]
185	LTBR	P36941	ENSG00000111321	0.686672	1.60957	3.74589e-07	0.727474	1.65574	3.37548e-08	0.040802	1.02869	0.826948	Severe vs. Mild/control up	0.3047	0.6153	0.5515		0.2088		-0.2031					Yes	1.48105	1.99927	2.34241	1.73221	2.11386	2.34754	1.34253	1.9511	2.34073											Intracellular/Blood	Organ damage/cardiovascular	TNFRSF3 is receptor for LTA/LTB and TNFS14/LIGHT, promotes apoptosis and role in lymphoid system. High levels of circulating LTβR associated with cardiovascular risk factors, multiple inflammatory markers, and markers of cardiac injury [224]
186	TFF3	Q07654	ENSG00000160180	0.685284	1.60802	0.000817815	0.834787	1.78359	2.54953e-05	0.149504	1.10919	0.586336	Severe vs. Mild/control up		0.6236	0.6014				-0.2651					Yes	1.52601	1.55804	1.74255	2.06793	1.8626	2.09642	1.26132	1.44096	1.64006										Secreted to blood		Organ damage/lung	Protects the mucosa from insults, stabilizes the mucus layer and affect healing of the epithelium, repair of the intestinal mucosa and lung. Marker for lung inflammation/cancer and declining lung function [452, 457]
187	ULBP2	Q9BZM5	ENSG00000131015	0.658409	1.57834	6.32059e-05	0.881949	1.84286	4.92299e-08	0.223539	1.16759	0.272927	Severe vs. Mild/control up	0.3043	0.6424	0.551				-0.2017					Yes	1.36239	1.94656	2.20214	1.63427	2.14892	2.67503	1.21552	1.86412	2.06607										Secreted in other tissues		Immunity/evasion	Ligand for the NKG2D killer activation receptor on NK-cells mediating cytotoxicity and release multiple cytokines/chemokines. Soluble/secreted ULBP2 inhibits NK-cells as a mechanism to evade immunosurveillance by NK cells [106, 107]
188	TNFRSF14	Q92956	ENSG00000157873	0.652671	1.57208	2.36042e-05	0.837479	1.78693	3.34878e-08	0.184808	1.13667	0.338455	Severe vs. Mild/control up	0.2828	0.6913	0.6251				-0.2692					Yes	1.44378	1.77289	1.93523	1.83325	1.92789	2.11018	1.24303	1.70906	1.88109											Membrane/Blood	Organ damage/cardiovascular	Receptor for TNFSF14/LIGHT and homotrimeric LTA. Has different cis/trans signaling with activating/inhibitory effect on immunity. Soluble form (sHVEM), by cleavage, is increased during inflammation and inhibits LIGHT function. Increased in severe COVID-19 [231]
189	GALNT2	Q10471	ENSG00000143641	0.649238	1.56834	8.14903e-08	0.779192	1.71617	8.28678e-11	0.129954	1.09426	0.3921	Severe vs. Mild/control up	0.4752			0.2668	0.2209							Yes	1.36216	2.10132	2.08413	1.29263	1.96963	2.41222	1.40765	2.16167	1.98659										Intracellular and membrane/Plasma proteins		Unclear	Protein modification. Released by platelets [199]
190	CLEC7A	Q9BXN2	ENSG00000172243	0.64396	1.56261	0.000313779	0.709979	1.63578	4.13371e-05	0.0660189	1.04682	0.802106	Severe vs. Mild/control up		0.5917	0.5758				-0.2828					Yes	1.2099	1.84871	2.24502	1.54896	2.38476	2.8669		1.65383	2.07207											Membrane/NETs	Immunity/T- Th-cells dysfunction	Expressed in DCs, neutrophils and other immune cells and engages signaling cascades that drive innate and adaptive immunity, inflammatory cytokine secretion and DC maturation to prime CTL CD8+ and Th1/Th17 cells [262]
191	THBS2	P35442	ENSG00000186340	0.64304	1.56162	9.30668e-09	0.869181	1.82663	1.87533e-14	0.226141	1.1697	0.0795967	Severe vs. Mild/control up	0.4018	0.2454	0.3115	0.4093	0.2515							Yes	1.50336	3.3752	3.30471	1.68154	3.32856	3.67067	1.40142	3.39581	3.19285										Secreted to ECM/Plasma proteins		Organ damage/cardiovascular	Adhesive glycoprotein that mediates cell-to-cell and cell-to-matrix interactions, a ligand for CD36 mediating antiangiogenic properties [461]. High serum levels associate with fibrosis and cardiovascular diseases, heart failure and aortic aneurysm [462-467]
192	IL18BP	O95998	ENSG00000137496	0.642513	1.56105	5.53183e-06	0.817481	1.76233	4.61251e-09	0.174969	1.12894	0.32014	Severe vs. Mild/control up	0.3572	0.4939	0.4093	0.2564				-0.2226				Yes	1.34489	1.88258	1.72913	1.47	2.08003	2.19258	1.27195	1.8022	1.59962										Secreted to blood		Immunity/T- Th-cells dysfunction	Inhibitor of IL18-mediated early Th1 cytokine response, IFNG production, resulting in reduced T-helper type 1 immune responses [32]
193	ENAH	Q8N8S7	ENSG00000154380	0.638951	1.5572	2.49293e-10	0.609576	1.52581	4.23178e-10	-0.0293757	0.979844	0.826948	Severe vs. Mild/control up	0.3759	0.348	0.4042	0.3637	0.2212							Yes	1.47009	1.4115	1.69259	1.6103	1.43728	1.67073	1.38848	1.40036	1.69983											Membrane	Unclear	Induces the formation of F-actin rich outgrowths in fibroblasts (the Human Protein Atlas)
194	SEMA4C	Q9C0C4	ENSG00000168758	0.624822	1.54202	7.28663e-14	0.641894	1.56038	3.56998e-15	0.0170727	1.0119	0.87714	Severe vs. Mild/control up	0.4269	0.2385			0.2296							Yes	1.27201	1.80886	1.60387	1.31889	1.84888	1.84555	1.24348	1.79162	1.53173		64			0.639279						Membrane/Blood	Immunity/evasion	Plexin-Semaphorin. Ligand for PLXNB2, required for Tfh cells to migrate to the GC and a marker of memory B-cells and B-cells stimulated by Th2 cytokines [100, 101]. Both soluble PLXNB2 and SEMA4C marks the block of their function
195	EDA2R	Q9HAV5	ENSG00000131080	0.623874	1.54101	0.00317102	0.931815	1.90768	5.28869e-06	0.307942	1.23794	0.234843	Severe vs. Mild/control up		0.6663	0.6479	0.2427			-0.2613					Yes	1.92497	2.06769	2.44892	3.20353	2.7435	3.06339	1.39881	1.82706	2.2756											Membrane/released	Organ damage/cardiovascular	Mediates the activation of the NF-kappa-B and JNK pathways. Shed form reported [252] and protects from apoptosis. High in cardiovascular disease [180]
196	SLAMF8	Q9P0V8	ENSG00000158714	0.620803	1.53773	3.19273e-06	0.917611	1.88898	7.68232e-12	0.296808	1.22842	0.0558819	Severe vs. Mild/control up	0.2555	0.499	0.34			0.2737		-0.2658				Yes	1.24516	1.31408	1.39003	1.3984	1.42648	1.59201	1.15778	1.26773	1.32955											Membrane	Unclear	A role in B-lineage commitment and/or modulation of signaling through the B-cell receptor (the Human Protein Atlas)
197	ACVRL1	P37023	ENSG00000139567	0.617797	1.53453	0.000337289	0.618094	1.53485	0.000202945	0.000296456	1.00021	0.998445	Severe vs. Mild/control up		0.6597	0.6491				-0.2416					Yes	1.58167	1.66988	1.90401	2.10696	1.9764	2.21964	1.32143	1.55119	1.81063											Membrane/Blood	Unclear	Receptor for BMP9/GDF2 and BMP10 and important regulator of normal blood vessel development (the Human Protein Atlas)
198	KLB	Q86Z14	ENSG00000134962	0.603101	1.51898	4.68954e-07	0.953874	1.93707	9.19128e-15	0.350773	1.27524	0.0110721	All comparisons up										-0.2769		Yes			1.19798	1.19086					1.23384											Membrane/Blood	Unclear	Bile acid synthesis and involved in activation of FGF21 protein has a protective effect on heart muscle cells [509]. Soluble, circulating form of β-klotho has been described but unclear function [510]
199	C2	P06681	ENSG00000166278	0.591933	1.50727	9.20365e-08	0.89552	1.86028	4.06652e-15	0.303587	1.23421	0.01753	Severe vs. Mild/control up	0.3314			0.3012	0.2129							Yes			1.42022			1.36676			1.4382										Secreted to blood		Coagulopathy/Fibrinolysis	Part of the classical pathway of the complement
200	PCSK9	Q8NBP7	ENSG00000169174	0.588604	1.50379	4.83134e-11	0.817955	1.76291	1.08257e-18	0.229351	1.17231	0.021884	Severe vs. Mild/control up	0.3424			0.2549	0.29							Yes	1.33462	1.52781	1.74734	1.32792	1.44379	1.80543	1.33884	1.56609	1.7287										Secreted to blood		Organ damage/cardiovascular	Pro-atherosclerotic effects leading to elevated levels of LDL, low HDL levels, obesity and overweight, diabetes, and coronary heart disease [348, 349]
201	NOMO1	Q15155	ENSG00000103512	0.588075	1.50324	2.67985e-08	0.876178	1.83551	9.13849e-16	0.288103	1.22103	0.01753	Severe vs. Mild/control up	0.35	0.2266		0.2811				-0.276				Yes	1.06325	1.22207	1.3292		1.15253	1.32805	1.08564	1.25379	1.32958											Intracellular/Membrane	Unclear	Part of a protein complex that participates in the Nodal signaling pathway in development (the Human Protein Atlas)
202	VAMP5	O95183	ENSG00000168899	0.585685	1.50075	3.28371e-05	0.596669	1.51222	1.32746e-05	0.0109837	1.00764	0.949408	Severe vs. Mild/control up		0.2052										Yes	1.2311	1.34946	1.54988	1.24555	1.34431	1.37823	1.22213	1.35172	1.61069											Membrane	Unclear	Participate in trafficking events that are associated with myogenesis, such as myoblast fusion and/or GLUT4 trafficking (the Human Protein Atlas)
203	PVALB	P20472	ENSG00000100362	1.28346	2.43423	0.000121134	0.77195	1.70758	0.0567934	-0.511513	0.701486	0.213969	Severe vs. mild up	0.2324	0.4576	0.307									Yes	1.28873	2.27817	2.24639	1.67633	2.32595	2.63614		2.25757	2.13159											Intracellular/Blood	Organ damage/neural and muscle	Muscle relaxation. Serum parvalbumin during muscle injury [410] and neural damage [411]
204	AZU1	P20160	ENSG00000172232	1.03872	2.05441	0.000131654	0.420875	1.33874	0.115645	-0.617847	0.651642	0.0525067	Severe vs. mild up	0.313				0.3453							Yes	1.47029	2.04467	2.05796	1.58932	2.10838	2.36777	1.40026	2.0174	1.96548										Secreted to blood		Neutrophils	Expressed in specialized lysosomes of the neutrophils. Mediating recruitment of monocytes in the second wave of inflammation. Released in neutrophil NETs [104]
205	NMNAT1	Q9HAN9	ENSG00000173614	1.03657	2.05135	0.000375209	-0.226431	0.854747	0.446218	-1.263	0.416676	0.00014014	Severe vs. mild up and Unique Mild vs. control down	0.2189				0.2767	0.2411						Yes	1.57303	1.43807	1.75506	1.52297	1.37784	1.71531	1.60524	1.46524	1.7683											Intracellular	Unclear	Nicotinamide-nucleotide adenylyltransferase (NMNAT), protective for injured axons (axon degeneration), but Inhibitory of axon regeneration (the Human Protein Atlas)
206	ZBTB16	Q05516	ENSG00000109906	0.85359	1.80699	3.27263e-05	0.556454	1.47065	0.00497886	-0.297136	0.813866	0.24069	Severe vs. Mild/control up					0.2344							Yes	1.18301	2.07167	1.72545	1.32478	1.71038	1.7966		2.25286	1.70275											Intracellular	Unclear	Transcriptional repressor and plays a role in myeloid maturation (UniProtKB)
207	CLEC4D	Q8WXI8	ENSG00000166527	0.784952	1.72303	3.47264e-06	0.578374	1.49317	0.000378844	-0.206577	0.866591	0.323925	Severe vs. Mild/control up	0.2599	0.4675	0.4016		0.2855							Yes	1.55672	1.96411	2.29847	2.1199	2.4865	3.29273	1.28275	1.77156	2.04293											Intracellular/Blood	Immunity/T- Th-cells dysfunction	Expressed in resting macrophages [262]. CLEC4D modulates T-cells toward effector T-helper 1 and T-helper 17 cell subtypes [264]
208	PPP3R1	P63098	ENSG00000221823	0.672212	1.59351	3.50146e-09	0.561216	1.47551	2.66748e-07	-0.110996	0.925948	0.432203	Severe vs. Mild/control up	0.353	0.2649			0.3134	0.2413						Yes	1.37716	1.47124	1.47103	1.43637	1.41616	1.41903	1.34129	1.49601	1.48848											Intracellular/Membrane	Unclear	Regulatory subunit of calcineurin, a calcium-dependent, calmodulin stimulated protein phosphatase (the Human Protein Atlas)
209	EZR	P15311	ENSG00000092820	0.661266	1.58147	4.69982e-06	0.529368	1.4433	0.000142671	-0.131898	0.91263	0.471622	Severe vs. Mild/control up	0.3697	0.26			0.3912							Yes	1.48539	1.23444	1.23502	1.41193	1.29275	1.38183	1.53339	1.20976	1.19036											Membrane/Blood	Organ damage/lung	Linker between plasma membrane and actin cytoskeleton. Ezrin in blood could mark tissue damage, particularly the lung [458]
210	F2R	P25116	ENSG00000181104	0.620271	1.53716	2.53853e-05	0.575778	1.49048	5.51733e-05	-0.0444926	0.969631	0.826948	Severe vs. Mild/control up	0.2746	0.5707	0.4961				-0.2851					Yes	1.29112	1.71831	1.64731	1.60894	1.77806	1.71631		1.6928	1.62529											Membrane/Blood	Coagulopathy/Fibrinolysis	Also called PAR1, a receptor for activated thrombin expressed in platelets and endothelial cells mediating the interplay between coagulation and inflammation [204]. Shedding makes PAR1 unresponsive to thrombin [205]
211	PLIN1	O60240	ENSG00000166819	0.601168	1.51694	0.000291598	0.526632	1.44056	0.000989115	-0.0745354	0.949648	0.752394	Severe vs. Mild/control up	0.2381	0.2494	0.3392	0.2401								Yes	1.3135	1.18616	1.28183	1.69932	1.4187	1.38678	1.11769	1.09681	1.24918											Membrane	Unclear	Perilipin, associate with the surface of lipid droplets [511]. Controls adipocyte lipid metabolism and its expression is elevated in obesity [512] Wikipedia
212	CSTB	P04080	ENSG00000160213	0.599432	1.51512	0.00700442	0.56241	1.47673	0.00810177	-0.0370217	0.974665	0.901472	Severe vs. Mild/control up	0.2687	0.5255	0.4619		0.3091							Yes	1.74921	1.48043	1.61561	2.16718	1.76687	1.73349	1.52936	1.37019	1.57873											Intracellular/Blood	Organ damage/cardiovascular	Cathepsin. Released in neutrophil NETs [104]. Reversible inhibitor of cathepsins L, H and B. Blood CSTB (Cystatin B) is a marker of cardiovascular event [414, 415]
213	TGFA	P01135	ENSG00000163235	0.596279	1.51181	0.000568174	0.502164	1.41634	0.00253703	-0.0941149	0.936847	0.704942	Severe vs. Mild/control up		0.2434		0.2618	0.3351	0.367	-0.2471					Yes	1.48743	1.96287	1.8976	1.87489	2.28769	2.34302	1.28651	1.83568	1.77084										Secreted to blood		Organ damage/lung	Wound healing and tissue repair. TGFα has a broad mitogenic effect including epithelial development. Mediates injury-induced lung fibrosis [460]
214	SPARCL1	Q14515	ENSG00000152583	0.595325	1.51081	6.50245e-09	0.496623	1.41091	4.45604e-07	-0.0987023	0.933873	0.440187	Severe vs. Mild/control up		0.4042	0.413		0.2065							Yes	1.20298	1.12259	1.12055	1.42741	1.30066	1.3164	1.08066												Secreted in other tissues/Plasma proteins		Organ damage/cardiovascular	Actively released from quiescent endothelial cells via the classical secretion pathway and inhibits angiogenesis, endothelial cell proliferation and migration but required for capillary morphogenesis and integrity [351, 352]
215	HMOX2	P30519	ENSG00000103415	0.911915	1.88154	0.000107836	0.422808	1.34053	0.0660127	-0.489107	0.712466	0.0776778	Severe vs. mild up	0.2312	0.3514	0.2128		0.2549							Yes	1.36251	1.65605	1.59579	1.32835	1.45694	1.54094	1.38438	1.75151	1.6142											Intracellular/Blood	Organ damage/multiple	Heme catabolism. High serum/plasma levels in ARDS, interstitial lung disease, peripheral artery disease, acute kidney injury [436]
216	DFFA	O00273	ENSG00000160049	0.762672	1.69663	0.000267438	0.39344	1.31352	0.0534826	-0.369232	0.774195	0.143279	Severe vs. mild up	0.3393	0.2633		0.2204	0.4209							Yes	1.6456	1.68196	1.78249	1.59508	1.49582	1.79589	1.67808	1.77052	1.77812											Intracellular	Unclear	Inhibitor of the caspase-activated DNase (UniProtKB)
217	NPM1	P06748	ENSG00000181163	0.706038	1.63132	0.0289675	-0.173082	0.886946	0.597993	-0.879119	0.543699	0.0168341	Severe vs. mild up and Unique Mild vs. control down					0.2463							Yes	1.75874	1.57259	1.71864	1.65269	1.66544	2.01788	1.82866	1.53361	1.63053											Intracellular/Blood	Inflammation	Several cellular processes. NPM1 can be passively released by necrotic or damaged cells, or secreted by endothelial cells, monocytes, and macrophages under stress/infection. Released in neutrophil NETs [104]. Extracellular NPM1 acts as a potent inflammatory stimulator promoting cytokine production. NPM described as an alarmin [294]
218	F11R	Q9Y624	ENSG00000158769	0.695322	1.61925	0.00409645	0.332415	1.25912	0.16423	-0.362906	0.777596	0.22369	Severe vs. mild up		0.4862	0.3854				-0.21					Yes	1.26299	2.1867	2.18963	1.47872	1.91508	2.05521		2.31734	2.23559											Membrane/Blood	Coagulopathy/Fibrinolysis	Ligand for integrin ITGAL/ITGB2 to forms cell junctions and involved in the transendothelial migration of leukocytes and neutrophils [524] and platelet aggregation [525]. High level of circulating F11R in atherosclerosis [526] and hypertension [527]
219	RNASE3	P12724	ENSG00000169397	0.645922	1.56474	0.00263879	0.316125	1.24498	0.135424	-0.329797	0.795649	0.211919	Severe vs. mild up	0.2507				0.2245							Yes	1.73425	2.69261	2.80118	2.17653	2.55618	4.44862	1.50407	2.75456	2.407										Secreted to blood		Neutrophils	Released during degranulation/activated eosinophils [102, 103], and released in neutrophil NETs [104]. Cytotoxin activity [105] and may play a role in neutrophil transendothelial migration
220	CSF1	P09603	ENSG00000184371	0.579646	1.49448	1.67704e-05	1.01395	2.01944	1.8038e-13	0.434308	1.35126	0.00461764	All comparisons up	0.3444	0.3301	0.2426	0.2413								Yes	1.29945	1.74354	1.96229	1.26874	1.83819	2.15895	1.31908	1.70367	1.9018										Secreted to blood		Inflammation	M-CSF. Release of proinflammatory chemokines, role in innate immunity and inflammatory processes, influencing function of macrophages [295]
221	SPON2	Q9BUD6	ENSG00000159674	0.578097	1.49288	1.08468e-05	1.06123	2.08671	6.03058e-15	0.483131	1.39777	0.00114865	All comparisons up	0.3421	0.3199	0.3914	0.3931			-0.2129	-0.2327				Yes	1.60731	2.1321	2.20791	1.85979	2.35541	2.64353	1.46683	2.04118	2.08133										Secreted to blood		Immunity/innate	Innate immune response and a unique pattern-recognition molecule in the ECM [117]
222	LRIG1	Q96JA1	ENSG00000144749	0.549946	1.46403	1.5176e-05	1.14671	2.21409	1.71495e-17	0.596767	1.51232	3.17474e-05	All comparisons up	0.3505			0.3946				-0.2614				Yes	1.30049	1.50445	1.43891	1.19427	1.54413	1.57297	1.37184	1.48741	1.39749	13					0.733467					Membrane/Blood	Organ damage/intestinal	Interact with RTKs (the EGFR family, MET and RET) as a feedback negative regulator of signaling by RTKs with role in homeostasis. Soluble form (sLRIG1) retains this inhibitor function in a paracrine manner [378]
223	CFHR5	Q9BXR6	ENSG00000134389	0.533181	1.44712	3.34655e-05	1.07816	2.11134	1.03375e-15	0.544979	1.459	0.000161566	All comparisons up	0.3425			0.3443		0.2427		-0.2088																							Secreted to blood		Coagulopathy/Fibrinolysis	The dimerized forms have avidity for tissue-bound complement fragments and efficiently compete with the physiological complement inhibitor CFH [211]
224	ST6GAL1	P15907	ENSG00000073849	0.515533	1.42952	0.00030955	1.01837	2.02563	2.12694e-12	0.502837	1.417	0.00177964	All comparisons up	0.3103			0.2821								Yes	1.40986	1.84259	2.12769	1.4272	1.71073	2.43237	1.3991	1.90343	2.03635										Secreted to blood		Immunity/T- Th-cells dysfunction	Attachment of sialic acids to glycoproteins as a posttranslational modification influences cellular responses. Produced by platelets [123] and other cells and known as an acute phase reactant where blood level is upregulated during systemic inflammation [124]. Prolongs the activity of TNF, NFκB and STAT3 promoting the inflammatory phenotype of monocytic cells [125]. Enhances B cell IgG production…
225	ICAM2	P13598	ENSG00000108622	0.487439	1.40195	1.74941e-05	0.756655	1.68957	3.15653e-11	0.269216	1.20515	0.0657304	Severe vs. Mild/control up	0.267	0.3545					-0.2195					Yes	1.16084	1.1985	1.2807	1.2032	1.227	1.29209	1.13505	1.18624	1.27699											Membrane/Blood	Neutrophils	Interacts with EZR. Mediates adhesive interactions important for antigen-specific immune response, NK-cell mediated clearance, lymphocyte recirculation. Soluble ICAM2 (sICAM2) is elevated in endothelial dysfunction and inflammation/fibrosis [470]. Shed by platelets [91]
226	SOST	Q9BQB4	ENSG00000167941	0.427047	1.34448	0.00215604	0.807617	1.75032	4.16139e-09	0.38057	1.30186	0.0178451	All comparisons up	0.2694	0.4173	0.3722	0.2987								Yes	1.29213	1.29634	1.39347	1.4119	1.41059	1.54978	1.22229	1.2493	1.34573										Secreted to ECM		Organ damage/multiple	Negative regulator of bone growth that acts through inhibition of Wnt signaling and bone formation. Serum Sclerostin associated with ICU disease severity independent of the presence of sepsis and correlated with biomarkers reflecting renal, hepatic, and cardiac dysfunction, and biomarkers reflecting bone metabolism [473]
227	IGFBPL1	Q8WX77	ENSG00000137142	0.358196	1.28182	0.00184803	0.673218	1.59463	3.21231e-09	0.315022	1.24403	0.0178451	Severe vs. Mild/control up		0.5618	0.5622				-0.257					Yes	1.34061	1.74267	1.91661	1.65518	2.0882	2.09848	1.17468	1.61008	1.86048										Secreted to blood		Unclear	Axonal Guidance. Circulating protein but not characterized (the Human Protein Atlas)
228	SLAMF7	Q9NQ25	ENSG00000026751	0.327301	1.25466	0.0229663	0.696085	1.6201	4.53174e-07	0.368784	1.29126	0.0557502	Severe vs. Mild/control up	0.2769	0.5146	0.3414									Yes	1.2747	1.47513	1.83836	1.31369	1.42949	1.769	1.25086	1.49555	1.86168											Membrane/Blood	Inflammation	Self-receptor involved in immune modulation including NK cell-mediated cytotoxicity [537], regulation of lymphocyte adhesion [538], and in macrophage super-activation with broad implications in pathology of acute and chronic inflammation including severe COVID-19 [539]. Soluble form (sSLAMF7) has been described in multiple myeloma to activate surface SLAMF7 [540, 541]
229	IL1R1	P14778	ENSG00000115594	0.578611	1.49341	2.33559e-08	0.616226	1.53286	1.18486e-09	0.0376145	1.02642	0.802106	Severe vs. Mild/control up	0.2372	0.5028	0.4405				-0.3066					Yes	1.1007	1.16873	1.35851	1.10217	1.205	1.34259	1.09978	1.1532	1.36377										Secreted to blood		Immunity/T- Th-cells dysfunction	Mechanism for neutralization of IL1B by secreted/soluble receptors [21], which interferes with the critical role of IL-1 in Th17 differentiation [22, 23]
230	CXADR	P78310	ENSG00000154639	0.568466	1.48295	3.88194e-05	0.666766	1.58751	7.92681e-07	0.0983	1.07051	0.596245	Severe vs. Mild/control up		0.6673	0.592				-0.2511					Yes	1.31469	1.60579	2.13883	1.5482	1.77474	2.27757	1.18663	1.53703	2.09521											Membrane/Blood	Immunity/evasion	Role in tight junction integrity, transepithelial migration of leukocytes and neutrophils (interaction with JAML) [114, 115] and with JAML co-stimulation of epithelial γδ T cell activation [116]. Soluble form (sCAR) inhibits viral entry and inhibit other functions
231	PON2	Q15165	ENSG00000105854	0.557613	1.47183	2.03009e-05	0.72301	1.65062	1.97047e-08	0.165397	1.12147	0.312086	Severe vs. Mild/control up	0.2745											Yes		1.29335	1.37239		1.26144	1.32614		1.30757	1.3879										Secreted to blood		Unclear	Inflammation. Prevents LDL lipid peroxidation, reverses the oxidation of mildly oxidized LDL (UniProtKB)
232	CD163	Q86VB7	ENSG00000177575	0.548385	1.46245	7.63713e-05	0.602195	1.51802	7.85773e-06	0.0538104	1.038	0.789391	Severe vs. Mild/control up	0.2284	0.4798	0.3468		0.2557		-0.2628					Yes	1.15546	1.16791	1.59289	1.19907	1.25005	1.58618	1.12894	1.13369	1.5951										Secreted to blood		Inflammation	Acute phase, inflammatory response. Released from M2 macrophages during chronic inflammation/sepsis related to TNFα and TACE/ADAM17 activity [296], and cardiovascular disease [76]. A valuable diagnostic parameter for monitoring macrophage activation in inflammatory conditions including COVID-19 [297]
233	PGF	P49763	ENSG00000119630	0.543256	1.45726	0.000223881	0.677043	1.59886	2.33086e-06	0.133787	1.09717	0.475707	Severe vs. Mild/control up		0.7041	0.5925				-0.2212					Yes	1.31414	1.57855	1.81515	1.65847	1.88348	1.95566		1.46117	1.77132										Secreted to blood		Organ damage/cardiovascular	Growth factor active in angiogenesis and endothelial cell growth. Found within human atherosclerotic lesions is associated with plaque inflammation [350]
234	AGR3	Q8TD06	ENSG00000173467	0.541221	1.4552	0.00694494	0.725992	1.65404	0.000154466	0.184771	1.13664	0.46354	Severe vs. Mild/control up												Yes		1.13017						1.18574	1.19826											Intracellular/Blood	Unclear	Regulation of ciliary beat frequency and mucociliary clearance in the airway, regulation of intracellular calcium in tracheal epithelial cells (UniProtKB)
235	CD302	Q8IX05	ENSG00000241399	0.525558	1.43949	0.00415774	0.754062	1.68653	2.02854e-05	0.228504	1.17162	0.314151	Severe vs. Mild/control up		0.4064	0.4255									Yes	1.35515	1.53285	2.05074	1.85574	1.92453	2.30831		1.3876	1.97271											Membrane	Unclear	Receptor involved in cell adhesion and migration, as well as endocytosis and phagocytosis (the Human Protein Atlas)
236	EFNA4	P52798	ENSG00000243364	0.524724	1.43866	0.000701691	0.638974	1.55722	2.04603e-05	0.114249	1.08241	0.581436	Severe vs. Mild/control up	0.2268	0.7215	0.623				-0.2338					Yes	1.3988	1.76858	2.21095	1.81227	1.87117	2.37143	1.1892	1.72549	2.16073										Secreted to blood		Unclear	May play a role in the interaction between activated B-lymphocytes and dendritic cells (the Human Protein Atlas)
237	TNFRSF13B	O14836	ENSG00000240505	0.509481	1.42354	0.00109434	0.702593	1.62743	3.64247e-06	0.193113	1.14323	0.32014	Severe vs. Mild/control up	0.3216	0.4089	0.3479				-0.21					Yes	1.29618	1.43429	1.41236	1.39828	1.36066	1.50352	1.23601	1.46774	1.38369											Membrane/Blood	Immunity/evasion	TACI is a receptor that stimulates B- and T-cell function and the regulation of humoral immunity T-independent humoral response [245, 246]. Soluble form acts as a decoy receptor inhibiting ligand-mediated B-cell survival/function and NFκB-activation [247]
238	REG4	Q9BYZ8	ENSG00000134193	0.50197	1.41615	0.00821627	0.634287	1.55217	0.000469637	0.132317	1.09605	0.600761	Severe vs. Mild/control up	0.221	0.3659	0.5067				-0.3253					Yes	1.4828	1.32901	1.37071	2.01511	1.57821	1.6226	1.22342	1.23274	1.29696										Secreted to digestive system		Inflammation	Involved in inflammatory and metaplastic responses of the gastrointestinal epithelium [298], polarization macrophages to M2 phenotype [299]
239	CTSZ	Q9UBR2	ENSG00000101160	0.499333	1.41356	2.52023e-05	0.653768	1.57327	2.09642e-08	0.154435	1.11299	0.297902	Severe vs. Mild/control up	0.2185	0.4209	0.2872									Yes	1.19739	1.55747	1.66529	1.23982	1.49324	1.82386	1.17153	1.58643	1.61636										Intracellular and membrane/Plasma proteins		Organ damage/multiple	Cathepsin. Cathepsin. Might contribute to fibrosis in COVID-19 [413]. Cleaved from vascular endothelium by proteases [164]
240	CCL3	P10147	ENSG00000274221	0.498489	1.41273	0.0229663	0.968217	1.95642	3.71274e-06	0.469728	1.38485	0.0609289	Severe vs. Mild/control up	0.3669	0.2685	0.2064	0.3471								Yes	1.33248	1.91621	1.57531	1.37933	1.89309	1.73366	1.30392	1.92642	1.52661										Secreted to blood		Chemotaxis	Attracts inflammatory cells; macrophages, monocytes and neutrophils [260]
241	MMP10	P09238	ENSG00000166670	0.480584	1.39531	0.00161136	0.591851	1.50718	5.9086e-05	0.111267	1.08018	0.586336	Severe vs. Mild/control up	0.3379	0.3742	0.4433	0.2912	0.2149							Yes	1.5018	2.05026	2.75148	1.98546	2.33578	2.83992	1.26068	1.93658	2.72308										Secreted to ECM		Coagulopathy/Fibrinolysis	Thrombin induces endothelial MMP10 levels through a PAR1 (F2R)-dependent mechanism. MMP10 serum levels associate with inflammatory markers and arterial diseases [195-197]
242	CTSC	P53634	ENSG00000109861	0.467122	1.38235	2.60496e-07	0.601919	1.51773	2.87592e-11	0.134796	1.09794	0.22409	Severe vs. Mild/control up	0.2637	0.2319						-0.2095				Yes	1.2018	1.6697	1.61645	1.18285	1.6833	1.70753	1.21384	1.66379	1.58765										Intracellular and membrane/Plasma proteins		Neutrophils	Cathepsin C. Activation of various pro-inflammatory serine proteases from neutrophils and mast cells [167]. Neutrophilic lung inflammation [168]
243	COL4A1	P02462	ENSG00000187498	0.462986	1.37839	0.00839706	0.723892	1.65163	1.80242e-05	0.260906	1.19823	0.22409	Severe vs. Mild/control up	0.2303	0.309	0.2731					-0.241				Yes	1.23641	1.57121	1.66505	1.38135	1.70693	1.77055	1.15341	1.51528	1.63185										Secreted to ECM		Organ damage/cardiovascular	Cleaved into arresten, comprising the C-terminal NC1 domain that inhibits endothelial cell proliferation, migration, and tube formation [353-355]. Cleaved from vascular endothelium by proteases [164]
244	ANGPT2	O15123	ENSG00000091879	0.456629	1.37233	0.000185405	0.688101	1.61116	1.10733e-08	0.231472	1.17403	0.109697	Severe vs. Mild/control up	0.3803	0.3914	0.5155	0.3502	0.2259		-0.2226					Yes	1.43189	2.05288	2.32481	1.80551	2.50255	3.10678	1.23819	1.88247	2.11399										Secreted to blood		Organ damage/cardiovascular	Antagonist for both ANGPT1 and TIE2, disrupts the vascular remodeling ability of ANGPT1 and may induce endothelial cell apoptosis. High in cardiovascular disease [180, 337]
245	LILRB2	Q8N423	ENSG00000131042	0.453783	1.36963	9.18924e-06	0.64842	1.56745	1.99984e-10	0.194637	1.14444	0.107999	Severe vs. Mild/control up	0.3515	0.3173	0.2274	0.2269	0.2197							Yes	1.14962	1.1752	1.27167	1.23265	1.2729	1.33624	1.10045	1.13485	1.25119											Membrane/Blood	Immunity/T- NK-cells	Binds to MHC I molecules on APCs and NK-/T-cells and inhibits immune and inflammatory responses. Soluble form is produced by a splice variant [56]. Soluble form (sLILRB2) blocks this immunosuppressive function and activates T-cells [130]
246	GALNT10	Q86SR1	ENSG00000164574	0.439968	1.35657	7.81169e-07	0.633681	1.55152	1.7895e-12	0.193713	1.1437	0.0605968	Severe vs. Mild/control up	0.3718			0.3301			-0.2265					Yes	1.15878	1.35874	1.39918		1.34304	1.37232	1.21478	1.36566	1.4081											Membrane	Unclear	Protein modification (the Human Protein Atlas)
247	CTSD	P07339	ENSG00000117984	0.419657	1.33761	0.000876299	0.670462	1.59158	5.79385e-08	0.250805	1.18987	0.0909612	Severe vs. Mild/control up	0.246	0.2882		0.2515								Yes	1.19752	1.42585	1.42142	1.21808	1.48627	1.59621	1.18481	1.40019	1.36838										Secreted to blood		Organ damage/multiple	Cathepsin. Might contribute to fibrosis in the lung, spleen, thyroid, liver, and heart in COVID-19 [413]. Cleaved from vascular endothelium by proteases [164]. Marker of cardiovascular event [414, 415]
248	ADGRG1	Q9Y653	ENSG00000205336	0.411447	1.33002	0.00261564	0.692014	1.61554	2.13155e-07	0.280567	1.21467	0.0795967	Severe vs. Mild/control up		0.3906	0.3213									Yes	2.09083	2.12126	1.98019	3.0672	3.89218	3.04966	1.64435	1.62655	1.71877										Secreted to blood		Immunity/T- NK-cells	Receptor involved in cell adhesion and probably in cell-cell interactions. ADGRG1 (GPR56) inhibits NK-cell cytotoxicity and is cleaved/shed (sGPR56) upon activated [41]
249	F11	P03951	ENSG00000088926	0.389578	1.31001	0.000278467	0.622899	1.53997	4.16139e-09	0.233322	1.17554	0.0617616	Severe vs. Mild/control up	0.3071			0.3765		0.242	-0.2068		-0.2362																						Secreted to blood		Coagulopathy/Fibrinolysis	Blood (intrinsic) coagulation by activating factor IX
250	TRIM21	P19474	ENSG00000132109	0.575723	1.49042	2.93251e-05	0.493855	1.4082	0.00020629	-0.0818676	0.944834	0.675218	Severe vs. Mild/control up	0.2583											Yes	1.45156	1.48953	1.48617	1.38179	1.45469	1.58471	1.49708	1.50503	1.45522											Intracellular	Unclear	TRIM21 is an intracellular antibody effector in the intracellular antibody-mediated proteolysis pathway. Involved in the regulation of innate immunity and the inflammatory response in response to IFNG/IFN-gamma [514] Wikipedia
251	IDUA	P35475	ENSG00000127415	0.554983	1.46915	0.00072192	0.55261	1.46674	0.00047115	-0.00237353	0.998356	0.992465	Severe vs. Mild/control up												Yes		1.16244	1.28456			1.36055		1.1999	1.26058										Intracellular and membrane/Plasma proteins		Unclear	Heparin catabolism (the Human Protein Atlas)
252	ICAM1	P05362	ENSG00000090339	0.547491	1.46154	8.14903e-08	0.526495	1.44043	1.07275e-07	-0.0209956	0.985552	0.88185	Severe vs. Mild/control up	0.4031	0.3456	0.3289	0.2263	0.2738		-0.2642	-0.2034				Yes	1.10404	1.37786	1.52158		1.36954	1.58241	1.11524	1.38151	1.50215											Blood	Neutrophils	Plasma levels are predictive of COVID-19 mortality and organ failure [471]. Role in leukocyte trans-endothelial migration [472]
253	AOC1	P19801	ENSG00000002726	0.533414	1.44735	0.000457379	0.450064	1.3661	0.00213134	-0.0833501	0.943863	0.704807	Severe vs. Mild/control up	0.2272				0.225							Yes			1.13799		1.20856				1.11733										Secreted in other tissues		Immunity/innate	Digestive enzyme degrades compounds involved in allergic and immune responses, cell proliferation, tissue differentiation, tumor formation, and possibly apoptosis. Eosinophil and granulocytes increase diamine oxidase activity and release in acute inflammation [119-122]
254	SIRPA	P78324	ENSG00000198053	0.516222	1.43021	7.76957e-08	0.545673	1.4597	6.24386e-09	0.0294507	1.02062	0.826273	Severe vs. Mild/control up	0.2908	0.4759	0.4206	0.2169	0.2152		-0.3076					Yes	1.17353	1.30799	1.35611	1.3095	1.36703	1.40979		1.28297	1.33896											Membrane/released	Neutrophils	Released in neutrophil NETs [104]. SIRPα on macrophages interaction with CD47 on RBCs prevents phagocytosis [166]; soluble form might block the phagocytosis inhibition
255	VSIG2	Q96IQ7	ENSG00000019102	0.507121	1.42121	0.00157921	0.460839	1.37634	0.00279795	-0.0462814	0.968429	0.831385	Severe vs. Mild/control up	0.261	0.5996	0.5764				-0.2035																									Membrane	Unclear	Unknown
256	NOS3	P29474	ENSG00000164867	0.506746	1.42084	1.76466e-05	0.445662	1.36194	9.56851e-05	-0.0610839	0.958544	0.718761	Severe vs. Mild/control up	0.2912				0.2368	0.2584						Yes	1.30648	1.44057	1.45657	1.2769	1.48465	1.58057	1.32537	1.42169	1.41807											Membrane/Blood	Coagulopathy/Fibrinolysis	eNOS plays crucial roles in regulating vascular tone, leukocyte adhesion, platelet aggregation, and anti-inflammatory role. eNOS was reported in plasma and serum [186, 187]; endothelial cell death may release eNOS during sepsis and oxidative stress, suggesting eNOS uncoupling with proinflammatory and coagulopathy consequences [188, 189]
257	AXL	P30530	ENSG00000167601	0.499889	1.4141	1.12485e-06	0.333289	1.25988	0.000719781	-0.1666	0.89094	0.180272	Severe vs. Mild/control up	0.2217	0.4544	0.3553									Yes			1.24443	1.12276		1.24112			1.24552											Membrane/Blood	Organ damage/multiple	Several roles in host-virus interaction and immunity. sAXL is high in severe sepsis, sepsis, and infection [440, 469]
258	IGSF3	O75054	ENSG00000143061	0.495469	1.40978	4.69982e-06	0.515843	1.42983	9.72969e-07	0.0203744	1.01422	0.891545	Severe vs. Mild/control up	0.3173	0.2807	0.2248									Yes	1.30399	2.86669	2.95584		2.60894	3.03942	1.45939	2.98733	2.92894											Intracellular/Blood	Organ damage/lung	In lungs, it increased cell adhesion and decreased cell migration thus may be involved lung tissue repair [468]
259	TIMD4	Q96H15	ENSG00000145850	0.491335	1.40574	0.00132028	0.517845	1.43181	0.000446278	0.0265101	1.01855	0.899841	Severe vs. Mild/control up	0.3293	0.5553	0.5029		0.3344		-0.2983					Yes	1.20754	1.38871	2.04257	1.31382	1.35193	1.87173	1.14535	1.40512	2.10191											Membrane/Blood	Immunity/T- Th-cells dysfunction	Ligand for HAVCR1/TIM-1, expressed on APCs such as dendritic cells or macrophages. Also called TIM-4; Soluble form may be inhibitory of cellular function TIM-4 in Th2 development [8]
260	ANPEP	P15144	ENSG00000166825	0.487063	1.40159	7.97006e-07	0.416534	1.33472	1.2166e-05	-0.0705292	0.952289	0.59258	Severe vs. Mild/control up		0.4299	0.3584				-0.2084					Yes			1.12106						1.17059											Membrane/Blood	Inflammation	Also called CD13, expressed on small-intestinal and renal microvillar membrane. Soluble form (sCD13) is a pro-inflammatory mediator [300] and shown in severe COVID-19 [301]
261	FAM3C	Q92520	ENSG00000196937	0.484577	1.39918	0.0223054	0.581418	1.49632	0.00365354	0.0968414	1.06943	0.740351	Severe vs. Mild/control up		0.6085	0.6385				-0.23					Yes	1.49459	1.79242	1.95801	2.1059	2.00647	2.08892	1.20552	1.70611	1.9169										Secreted in other tissues/Plasma proteins		Coagulopathy/Fibrinolysis	Promotes EMT, relevant to inflammation/fibrosis. Released by platelets [199]
262	DRAXIN	Q8NBI3	ENSG00000162490	0.478472	1.39327	0.00090574	0.363848	1.28685	0.00878564	-0.114625	0.923623	0.537225	Severe vs. Mild/control up	0.2245	0.556	0.5314									Yes	1.23455	1.88348	1.74449	1.50191	2.16772	1.99014		1.77115	1.67074										Secreted in brain		Unclear	Chemorepulsive axon guidance protein. Antagonist of Wnt signaling pathway [515]
263	DEFA1	P59665	ENSG00000206047	0.475684	1.39058	4.05949e-07	0.380187	1.30151	2.62584e-05	-0.0954964	0.93595	0.420888	Severe vs. Mild/control up	0.342	0.4149	0.2882		0.2289							Yes	1.38679	1.71988	1.9854	1.67771	1.89557	2.49375	1.23073	1.64823	1.84241										Intracellular and membrane/Plasma proteins		Neutrophils	A definsin abundant in the granules of neutrophils and other cells [174]. Elevated in plasma during infection and inflammation [174, 175]
264	PREB	Q9HCU5	ENSG00000138073	0.468926	1.38408	3.60669e-05	0.38363	1.30462	0.000464539	-0.0852958	0.942591	0.573567	Severe vs. Mild/control up	0.2427	0.4288	0.3459									Yes	1.16306	1.37159	1.3888	1.21962	1.30992	1.29601	1.12895	1.39948	1.42065											Intracellular/Membrane	Unclear	A transcriptional regulator and is thought to be involved in some of the developmental abnormalities. Specifically activates the small GTPase SAR1B (UniProtKB and the Human Protein Atlas)
265	IFNLR1	Q8IU57	ENSG00000185436	0.46817	1.38335	1.01244e-06	0.573617	1.48825	1.29163e-09	0.105447	1.07583	0.381189	Severe vs. Mild/control up	0.3251				0.316							Yes		1.15149	1.29824			1.39108		1.15822	1.26917											Membrane/Blood	Immunity/evasion	IFNLR1/IL10RB dimer is a receptor for type III INFs mediating their antiviral activity. Expressed on epithelial cells within the lung, intestine, and liver [70, 72]. Soluble variant of IFNLR1 (sIFNLR1/sIFN-λR1), inhibits antiviral and immune effect of type III INF signaling/ISG induction [73]
266	PCDH17	O14917	ENSG00000118946	0.467913	1.38311	0.00122557	0.540436	1.45441	0.000110884	0.0725233	1.05155	0.722163	Severe vs. Mild/control up	0.2279	0.3556	0.2655									Yes	1.17238	1.64215	1.7696	1.30745	1.90822	1.98595	1.09491	1.53774	1.70392											Membrane	Unclear	Potential calcium-dependent cell-adhesion protein (UniProtKB)
267	GAS6	Q14393	ENSG00000183087	0.462365	1.3778	1.42617e-05	0.581513	1.49642	2.74559e-08	0.119148	1.08609	0.377487	Severe vs. Mild/control up		0.3885	0.3334		0.2102							Yes	1.18266	1.26571	1.34672	1.25507	1.44901	1.58483	1.13942	1.19299	1.27671										Secreted to blood		Organ damage/multiple	Ligand for AXL, secreted by endothelial cells and is important for the activation of endothelium during inflammation. High in severe sepsis, sepsis, and infection [469]
268	QDPR	P09417	ENSG00000151552	0.459877	1.37542	0.00985821	0.54159	1.45558	0.0014374	0.0817134	1.05827	0.741967	Severe vs. Mild/control up	0.2609			0.2654	0.2061							Yes	1.34809	1.16377	1.21897	1.23087			1.4272	1.23196	1.27376											Intracellular	Unclear	Enzyme for tetrahydrobiopterin biosynthesis (the Human Protein Atlas)
269	PLXNB2	O15031	ENSG00000196576	0.438854	1.35553	5.01838e-12	0.572777	1.48738	1.52096e-18	0.133922	1.09727	0.0599395	Severe vs. Mild/control up	0.3837	0.3846	0.2088	0.3243	0.2584							Yes	1.26207	1.38305	1.58504	1.31581	1.45837	1.50946	1.2295	1.35133	1.61063				0.621242							Membrane/Blood	Immunity/evasion	Plexin-Semaphorin. Expressed on macrophages, DCs and plasmacytoid DCs [95]. Receptor for SEMA4C. Negatively regulates macrophage migration. Optimal activation and differentiation of CD8+ T Cells [98]. Plexin B1-B3 members have a convertase cleavage site [95]. Cleavage releases sPLXNB2 [66] would interfere with CD8+ T-cell activation
270	LGALS4	P56470	ENSG00000171747	0.438766	1.35544	0.000941416	0.492406	1.40679	0.00011952	0.0536402	1.03788	0.774997	Severe vs. Mild/control up	0.2133	0.2508	0.4033	0.3546			-0.2058					Yes	1.64048			1.98876	1.34815	1.31318	1.45398													Membrane/Blood	Inflammation	Sensor of membrane damage, pro-inflammation inducing CD4+ T cells to produce IL-6 [307]
271	FCAR	P24071	ENSG00000186431	0.43853	1.35522	3.29793e-06	0.380704	1.30198	2.92509e-05	-0.057826	0.960711	0.658384	Severe vs. Mild/control up		0.2347			0.2401							Yes	1.32063	1.38293	1.40139	1.39584	1.50713	1.41855	1.27557	1.33186	1.39581											Membrane/Blood	Organ damage/kidney	Several functions including cytokine, proinflammatory, production. Neutrophil activation and immunity [416]. CD89 (FCAR) serves as an innate receptor during the early phase of infection [417]. Soluble form (sCD89) a biomarker for IgA nephropathy [418]
272	NGF	P01138	ENSG00000134259	0.435594	1.35247	4.79437e-10	0.533715	1.44765	2.83116e-14	0.0981211	1.07038	0.240797	Severe vs. Mild/control up	0.2269	0.3455	0.4004	0.287				-0.2193				Yes	1.01916			1.02115		1.06384													Secreted		Unclear	Activates cellular signaling cascades to regulate neuronal proliferation, differentiation, and survival (UniProtKB)
273	VSTM1	Q6UX27	ENSG00000189068	0.434058	1.35103	0.000175409	0.484338	1.39894	1.60158e-05	0.0502803	1.03547	0.758485	Severe vs. Mild/control up	0.2653	0.4723	0.3299		0.2614							Yes	1.08358	1.19441	1.32424	1.16607	1.19906	1.30725		1.19238	1.32986										Secreted to blood		Immunity/T- Th-cells dysfunction	VSTM1-v2 (soluble isoform) behaves as a cytokine, promoting IL17A secretion by CD4+ T-cells, and differentiation and activation of IL17 producing Th17 cells [20]
274	LGALS3	P17931	ENSG00000131981	0.426766	1.34422	0.000657077	0.425751	1.34327	0.000415297	-0.00101522	0.999297	0.996001	Severe vs. Mild/control up	0.2465	0.4025	0.3028		0.3505		-0.2159					Yes	1.29471			1.29594			1.29394													Intracellular/Blood	Organ damage/multiple	Galectin-3 has several roles including in innate immune responses against pathogens such as infection which leads to its secretion to act as pattern recognition protein and recruiting neutrophils [550]. In addition to its role in viral infection [551], Galectin-3 has been proposed as a biomarker for COVID-19 for its role in fibrosis and inflammation [552]
275	HSD11B1	P28845	ENSG00000117594	0.426481	1.34395	0.000915378	0.364134	1.28711	0.00321386	-0.0623472	0.957705	0.72696	Severe vs. Mild/control up												Yes		1.12021			1.20383															Intracellular	Unclear	Reduces cortisone to the active hormone cortisol (UniProtKB) that activates glucocorticoid receptors [516]
276	TGFBI	Q15582	ENSG00000120708	0.425612	1.34314	1.23702e-05	0.508053	1.42213	9.96147e-08	0.0824409	1.05881	0.506645	Severe vs. Mild/control up	0.2159				0.2112							Yes		1.18764	1.41313			1.35786	1.09585	1.23178	1.43174										Secreted to blood		Organ damage/cardiovascular	Inhibit cell adhesion. Plasma TGFBI remains high in recovered COVID-19 patients [356]. Induced in various forms of heart disease affecting fibrosis and disease responsiveness [357] Cleaved from vascular endothelium by proteases [164]
277	DDAH1	O94760	ENSG00000153904	0.424992	1.34257	0.00344292	0.497461	1.41173	0.000363772	0.0724688	1.05151	0.722163	Severe vs. Mild/control up	0.2972	0.2491	0.2649	0.3241								Yes	1.80828	1.31358	1.49517	1.82597	1.41971	1.42786	1.79728	1.26968	1.51793											Membrane	Unclear	Regulation of nitric oxide generation, inhibit nitric oxide synthase activity (the Human Protein Atlas)
278	FOSB	P53539	ENSG00000125740	0.419216	1.3372	0.0148127	0.540267	1.45424	0.000943891	0.121051	1.08753	0.594631	Severe vs. Mild/control up		0.2647					-0.3427					Yes	1.29225	1.1336	1.15996	1.31541	1.14257	1.23947	1.27795	1.12969	1.13502											Intracellular	Unclear	Interacts with Jun proteins enhancing their DNA binding activities (the Human Protein Atlas)
279	MILR1	Q7Z6M3	ENSG00000271605	0.41866	1.33669	0.000172593	0.48427	1.39888	7.70954e-06	0.0656106	1.04653	0.678093	Severe vs. Mild/control up		0.346	0.237		0.2443							Yes	1.21601	1.15059	1.41382	1.31592	1.24407	1.45531	1.15728	1.11193	1.40047											Membrane/Blood	Immunity/innate	Inhibitory role in the degranulation of mast cells. Also expressed on DCs, macrophages and neutrophils [131] - myeloid immunity. Serum MILR1 level associates with increased mast cells in circulation [132], may reverse the inhibitory role of membrane MILR1
280	CLEC1A	Q8NC01	ENSG00000150048	0.409005	1.32777	0.00183642	0.503271	1.41742	7.39465e-05	0.0942668	1.06752	0.59258	Severe vs. Mild/control up	0.2202	0.7132	0.6557				-0.292					Yes	1.21728	1.20328	1.32397	1.35762	1.31057	1.48634	1.1368	1.15915	1.27469											Membrane/NETs	Immunity/T- Th-cells dysfunction	Expressed on APCs, myeloid cells, and ECs and reduces Th17 differentiation and increases Tregs [265-267]. Soluble form inhibited the HRG-induced neutrophil rounding, phagocytic activity, and prolongation of survival time [268]
281	PROC	P04070	ENSG00000115718	0.392681	1.31283	0.000191342	0.478635	1.39342	3.03474e-06	0.0859536	1.06139	0.525309	Severe vs. Mild/control up							-0.21					No	0.830285	0.798097	0.875288	0.748004	0.688907	0.708229	0.886418	0.851158											Secreted to blood		Coagulopathy/Fibrinolysis	Protein C regulates blood coagulation by inactivating factors Va and VIIIa and cellular anti-inflammatory signaling (THBD/EPCR/PAR-1[cleaved by PROC instead of thrombin]) [185]. Circulating form is pro-enzyme/zymogen (not activated)
282	IL1RL2	Q9HB29	ENSG00000115598	0.390165	1.31054	0.000252353	0.467748	1.38295	6.28468e-06	0.0775825	1.05525	0.588626	Severe vs. Mild/control up												Yes		1.37818	1.43928	1.16268	1.52233	1.48226		1.31949	1.42546											Membrane/Blood	Immunity/T- Th-cells dysfunction	Receptor for IL36. IL36 signaling promotes Th1 polarization [28] but soluble receptor inhibits IL36 signaling [29]
283	PRELP	P51888	ENSG00000188783	0.384599	1.3055	1.11497e-06	0.4082	1.32703	1.15431e-07	0.0236008	1.01649	0.826948	Severe vs. Mild/control up	0.2924	0.4758	0.4328	0.2879			-0.2367					Yes	1.56194	1.25512	1.32311	2.33398	1.71778	1.72323	1.21428		1.21332										Secreted to ECM/Plasma proteins		Organ damage/cardiovascular	Present in connective tissue ECM. Elevated serum level in pulmonary hypertension [358] and elevated in cardiac ECM after myocardial ischemia/reperfusion injury [359]. Cleaved from vascular endothelium by proteases [164]
284	IL17RA	Q96F46	ENSG00000177663	0.379579	1.30096	0.00696172	0.391572	1.31182	0.00350336	0.0119925	1.00835	0.945797	Severe vs. Mild/control up		0.5514	0.2309									Yes		1.14467	1.12221					1.15811	1.11563										Secreted - unknown location		Immunity/T- Th-cells dysfunction	Receptor for IL17A and IL17F. Receptor for SARS coronavirus-2/SARS-CoV-2 virus protein ORF8 [17] and sIL17RA [18] acts a decoy receptor [17]
285	PFDN2	Q9UHV9	ENSG00000143256	0.375278	1.29709	8.54643e-06	0.373525	1.29551	5.02239e-06	-0.00175328	0.998785	0.98891	Severe vs. Mild/control up	0.2588	0.3691	0.295		0.2321																											Intracellular	Unclear	A subunit of the Prefoldin complex, a chaperone complex in cytoplasm mainly involved in neurodegenerative diseases [517]
286	LILRB1	Q8NHL6	ENSG00000104972	0.372782	1.29485	2.52023e-05	0.458993	1.37458	1.20511e-07	0.0862105	1.06158	0.440627	Severe vs. Mild/control up	0.3497	0.2386										Yes			1.24953			1.1953			1.26785											Membrane/Blood	Immunity/T- NK-cells	Binds to MHC I molecules on APCs and NK-/T-cells and inhibits immune and inflammatory responses. Soluble form is produced by splice variant and reverses the inhibition of NK cell cytotoxicity [56]
287	CD59	P13987	ENSG00000085063	0.372445	1.29455	0.00839706	0.486273	1.40082	0.000318362	0.113828	1.0821	0.525939	Severe vs. Mild/control up		0.6465	0.5523									Yes	1.44487	1.41036	1.62621	1.83156	1.59806	1.72098	1.24528	1.33533	1.59629										Intracellular and membrane/Plasma proteins		Organ damage/multiple	Potent inhibitor of the complement membrane attack complex. Soluble form has greatly reduced ability to inhibit MAC assembly on cell membranes [477]. sCD59 biomarker for glucose handling and diabetes [478], associated with cellular damage after acute myocardial infarction [479], and lung dysfunction after lung transplant [480]
288	SOD2	P04179	ENSG00000112096	0.368955	1.29142	1.88706e-08	0.431084	1.34825	3.13444e-11	0.0621292	1.04401	0.444661	Severe vs. Mild/control up	0.3791			0.2562		0.2806						Yes	1.32551	1.28197	1.50477				1.45302	1.35435	1.65554											Intracellular/Blood	Organ damage/cardiovascular	Mitochondrial matrix protein that clears mitochondrial reactive oxygen species, protective against apoptosis. The concentrations of plasma SOD1 and SOD2 were higher in CAD than in healthy controls [361]
289	IGFBP7	Q16270	ENSG00000163453	0.36794	1.29051	0.00336408	0.447767	1.36393	0.000202945	0.0798272	1.05689	0.643483	Severe vs. Mild/control up		0.4548	0.4568									Yes	1.27083	1.43155	1.50527	1.56215	1.69528	1.72927	1.11661	1.32947	1.43833										Secreted to blood		Organ damage/cardiovascular	Binds to IGF with high affinity and stimulates cell adhesion. Roles in cardiac hypertrophy, fibrosis, cellular senescence, insulin resistance, endothelial dysfunction, and inflammation. Increase IGFBP7 reflects worsening diastolic function, adverse cardiac remodeling, metabolic derangement, and heart failure [360]. Cleaved from vascular endothelium by proteases [164]
290	MET	P08581	ENSG00000105976	0.36262	1.28576	6.87584e-08	0.460244	1.37577	7.2647e-12	0.0976242	1.07001	0.232853	Severe vs. Mild/control up	0.4129				0.2376							Yes	1.06752	1.19009	1.28518		1.22778	1.3538	1.10204	1.17397	1.26344										Secreted to blood		Organ damage/multiple	Wound healing, organ regeneration and tissue remodeling. Soluble c-Met relates to liver injury [481], diabetic nephropathy [482]
291	IL7	P13232	ENSG00000104432	0.362578	1.28572	0.00792728	0.459534	1.3751	0.000428029	0.0969557	1.06951	0.593122	Severe vs. Mild/control up	0.2469										0.2242	Yes		1.38522	1.26971		1.30173	1.32488	1.12089	1.42341	1.25212										Secreted to blood		Immunity/T- Th-cells dysfunction	Forms a heterodimer with HGF. Important for proliferation during certain stages of B-cell maturation, T and NK cell survival [109]. Induces Th1 and Th17-associated cytokine secretion [110]. Elevated serum IL7 levels associates with COVID-19 [111]
292	ALDH1A1	P00352	ENSG00000165092	0.359947	1.28338	0.0016942	0.524889	1.43882	2.49602e-06	0.164942	1.12112	0.240797	Severe vs. Mild/control up	0.2327				0.2086							Yes	1.36138				0.78616		1.54096		1.22485											Intracellular/Blood	Unclear	Enzyme mainly expressed in liver (the Human Protein Atlas). Serum levels detected in cancer (e.g. breast cancer [519]). Presence in blood may be indicator of liver damage
293	SPON1	Q9HCB6	ENSG00000262655	0.359049	1.28258	3.1858e-11	0.392648	1.3128	1.77761e-13	0.0335994	1.02356	0.641176	Severe vs. Mild/control up	0.332	0.3012	0.3547		0.2663		-0.242					Yes	1.44076	1.70481	1.75724	1.94607	2.2401	2.22356	1.19328	1.51284	1.62674										Secreted to blood		Organ damage/cardiovascular	Cell adhesion. Serum/plasma SPON1 significantly higher in cardiovascular disease/heart failure [13, 76, 180, 337]
294	SIGLEC9	Q9Y336	ENSG00000129450	0.358765	1.28233	0.000318726	0.386398	1.30713	6.28505e-05	0.0276334	1.01934	0.838373	Severe vs. Mild/control up	0.223	0.3238	0.2283		0.2891							Yes	1.11428	1.18244	1.35589		1.23205	1.39674	1.11578	1.16137	1.34276											Membrane/Blood	Inflammation	Expressed on monocytes, neutrophils, B cells, NK cells, and minor subsets of T cells such as NK-cells as a vital inhibitory group. Engaging SIGLEC9 signaling suppresses neutrophil-mediated immunity, including inhibiting NETosis [133]. sSIGLEC9 inhibits its suppressive effect on neutrophils [134]. Soluble Siglec9 (sSIGLEC9) in the plasma can induce oxidative stress, and its expression can be incre…
295	ACP6	Q9NPH0	ENSG00000162836	0.355554	1.27948	0.00172511	0.423588	1.34126	0.000110318	0.0680331	1.04829	0.670725	Severe vs. Mild/control up	0.2571	0.3162						-0.2358				Yes		1.21578	1.3686		1.24887	1.40645		1.20158	1.35641											Intracellular	Unclear	Metabolism (UniProtKB)
296	CTSO	P43234	ENSG00000256043	0.351837	1.27618	1.76305e-05	0.448225	1.36436	2.6543e-08	0.0963876	1.06909	0.349417	Severe vs. Mild/control up	0.303	0.2547		0.2508								Yes	1.14362	1.53195	1.69662	1.2279	1.77046	2.14881		1.43798	1.57015											Intracellular/released	Organ damage/multiple	Cathepsin. Might contribute to fibrosis in COVID-19 [413]
297	NRP2	O60462	ENSG00000118257	0.349347	1.27398	4.90481e-10	0.485827	1.40039	4.0841e-17	0.13648	1.09922	0.0318987	Severe vs. Mild/control up	0.4513	0.222			0.2413	0.2345						Yes	1.13472	1.2833	1.46462	1.12907	1.27174	1.48324	1.13828	1.28839	1.45856										Secreted in other tissues/Plasma proteins		Organ damage/cardiovascular	Involved in cardiovascular development, axon guidance, tumorigenesis, inflammation, and cardiovascular disease. Soluble form (sNPR2) [362] acts a decoy inhibiting function [363]
298	DDC	P20711	ENSG00000132437	0.346771	1.27171	0.0180503	0.396337	1.31616	0.00426486	0.0495667	1.03495	0.811975	Severe vs. Mild/control up												No		0.770661			0.764986	0.676294	1.16817	0.773157												Membrane	Unclear	Catalyzes the decarboxylation of L-3,4-dihydroxyphenylalanine (DOPA) to dopamine (the Human Protein Atlas)
299	CFC1	P0CG37	ENSG00000136698	0.345595	1.27067	0.00261185	0.45591	1.37165	3.98031e-05	0.110316	1.07946	0.444661	Severe vs. Mild/control up		0.4914	0.5202									Yes	1.21686	1.27528	1.4057	1.41959	1.43644	1.42351	1.10482	1.21059	1.39991										Secreted - unknown location		Unclear	Development, vascular and heart. Maintenance of stem cells and stem cell renewal. Soluble form [518] inhibits the membrane-form function
300	CTSH	P09668	ENSG00000103811	0.337486	1.26355	0.0128666	0.555667	1.46985	1.88643e-05	0.218181	1.16327	0.180272	Severe vs. Mild/control up								-0.2213				Yes	1.13883	1.27289	1.4756			1.32957	1.20849	1.32423	1.52689										Intracellular and membrane/Plasma proteins		Organ damage/multiple	Cathepsin. Might contribute to fibrosis in COVID-19 [413]
301	CLEC6A	Q6EIG7	ENSG00000205846	0.332138	1.25888	0.019836	0.409708	1.32842	0.00234176	0.0775709	1.05524	0.701039	Severe vs. Mild/control up	0.2636				0.2589							Yes	1.10275	1.2925	1.56173	1.223	1.30687	1.75578		1.28627	1.5029											Membrane/NETs	Immunity/T- Th-cells dysfunction	Expressed in macrophages, monocytes, neutrophils and several DC subtypes and activation leads to cytokines release and induce a mixed Th2/Th17 response [262]
302	BAG6	P46379	ENSG00000096155	0.472828	1.38783	9.18161e-05	0.257101	1.19508	0.0527121	-0.215727	0.861112	0.13882	Severe vs. mild up	0.3423				0.2747							Yes	1.29086	1.49759	1.40496	1.2871	1.36144	1.35668	1.29322	1.56137	1.42116											Intracellular/Blood	Immunity/evasion	BAG6 on exosomes a ligand of NK-cells receptor NCR3 and stimulates NK cells cytotoxicity but soluble ligand BAG6 suppressed NK-cells [127-129]
303	LCN2	P80188	ENSG00000148346	0.459921	1.37547	0.000240589	0.295287	1.22713	0.0143849	-0.164634	0.892155	0.291466	Severe vs. mild up	0.2792	0.5747	0.481	0.2191	0.2417		-0.2683					Yes	1.45197	1.82896	2.10072	1.84795	2.06598	2.79482	1.24826	1.73401	1.91301										Secreted in other tissues/Plasma proteins		Neutrophils	Innate immunity [176] and elevated in severe COVID-19 [177]
304	SLITRK2	Q9H156	ENSG00000185985	0.446211	1.36246	0.000402786	0.303053	1.23375	0.0127073	-0.143158	0.905535	0.369091	Severe vs. mild up	0.2969	0.3874	0.2944									Yes	1.14091	1.21815	1.28774	1.24414	1.38375	1.3108		1.15208	1.28027											Membrane/released	Chemotaxis	Released in neutrophil NETs [104]. Expressed predominantly in neural tissues and have neurite-modulating activity. Suppresses neurite outgrowth (Axonogenesis) and may be involved in leukocyte chemotaxis [258]
305	ITGB6	P18564	ENSG00000115221	0.403472	1.32269	0.000270964	0.247461	1.18712	0.0205881	-0.156011	0.897504	0.251579	Severe vs. mild up	0.274	0.489	0.58		0.2091		-0.2829					Yes	1.32025	1.55604	1.79118	1.48502	1.57105	1.99618	1.22642	1.54952	1.72865											Membrane/released	Organ damage/lung	Expressed on epithelial cells, including lung. Plays key role in TGF-beta-1 activation and inflammation and lung fibrosis [474]
306	CDH1	P12830	ENSG00000039068	0.390946	1.31125	0.00122438	0.315984	1.24486	0.00663249	-0.0749619	0.949367	0.656235	Severe vs. mild up		0.487	0.4776	0.2279			-0.2688	-0.2293				Yes	1.21425	1.42274	1.57791	1.34022	1.58555	1.66212	1.1414	1.35687	1.55124											Membrane/Blood	Organ damage/lung	Cell adhesion protein. Shedding of cleaved E-cadherin molecules during inflammatory response [475]. Blood soluble E-cadherin might reflect tissue injury in the events of inflammation [476]. Shed by platelets [91]
307	IL22RA1	Q8N6P7	ENSG00000142677	0.380954	1.3022	0.00175216	0.301705	1.2326	0.0101309	-0.0792486	0.946551	0.635628	Severe vs. mild up		0.2737	0.2564									Yes		1.13652						1.16436	1.14253											Membrane/Blood	Unclear	IL22RA1 and IL10RB form the receptor for IL22 and one of the receptors for IL20 and IL24 to enable signaling via JAK/STAT pathways (UniProtKB). A soluble form has been detected plasma [554]. IL22RA2 is a related homologue which is a secreted (soluble) decoy receptor for IL22 inhibiting its function [555, 556] in wound healing and in protection against microbes in non-hematopoietic cells [557]. By…
308	ALCAM	Q13740	ENSG00000170017	0.365359	1.2882	3.11714e-06	0.261071	1.19837	0.000520769	-0.104288	0.930264	0.283333	Severe vs. mild up		0.4521	0.4099				-0.3482					Yes	1.0984	1.11936	1.17122	1.13891	1.23182	1.20202	1.07374	1.07345	1.16129										Intracellular and membrane/Plasma proteins		Immunity/evasion	Promotes T-cell activation and proliferation via interaction with CD6 but the soluble form (sALCAM) abolishes this function. High sCDCP1 and sALCAM along with reduced sCD6 suggest reduced T-cell activation. Shed by platelets [91]
309	PLXNB3	Q9ULL4	ENSG00000198753	0.357809	1.28148	0.000138615	0.303738	1.23434	0.000793864	-0.0540712	0.963214	0.688713	Severe vs. mild up	0.2251			0.2775			-0.2366					Yes		1.2029	1.20793	1.07692	1.14884	1.17337		1.22735	1.21948											Membrane/Blood	Immunity/evasion	Plexin-Semaphorin. Disruption of focal adhesions and cellular collapse as well as inhibition of cell migration and invasion. Plexin B1-B3 members have a convertase cleavage site [95]. Shed by platelets [91]; soluble form would block SEMA5A effect of increased T- and NK-cell proliferation and induced the secretion of proinflammatory Th1/Th17 cytokines [99]
310	LTBP2	Q14767	ENSG00000119681	0.350197	1.27473	0.00114982	0.227049	1.17044	0.0527121	-0.123148	0.918182	0.365945	Severe vs. mild up	0.225	0.3095	0.271	0.2169	0.2255							Yes	2.03464	2.21836	2.28673	2.71472	2.97853	3.21506	1.69817	1.95004	2.04502										ECM/Secreted		Organ damage/lung	May play an integral structural role in elastic-fiber architectural organization and/or assembly [548]. LTBP2 is secreted from lung myofibroblasts in response to TGFβ1 and higher serum level in idiopathic pulmonary fibrosis patients versus healthy controls [549]
311	PLAU	P00749	ENSG00000122861	0.329647	1.25671	0.00130539	0.23976	1.1808	0.0151722	-0.0898865	0.939597	0.492054	Severe vs. mild up		0.358	0.2611									Yes	1.09737	1.31002	1.43006	1.14904	1.40407	1.53095		1.27088	1.39845										Secreted to blood		Coagulopathy/Fibrinolysis	Converts plasminogen to plasmin and leads to D-dimers [206], function as stimuli for inflammatory cell (neutrophils, monocytes, macrophages) production of cytokines. TNFα or IL-1 induce the expression of uPA from endothelial cells [207, 208]
312	CDSN	Q15517	ENSG00000137197	0.559785	1.47405	0.00392249	0.272814	1.20816	0.154018	-0.286971	0.819621	0.226304	Severe vs. mild up		0.5497	0.583		0.2225							Yes	1.24834		1.4343	1.65501	1.28616	1.5835			1.38851										Secreted Locally		Unclear	Important for the epidermal barrier integrity (UniProtKB). Found in corneodesmosomes, which localize to human epidermis and other cornified squamous epithelia and its loss leads to skin barrier defect [553]. No literature about its presence in circulation
313	SELP	P16109	ENSG00000174175	0.479016	1.39379	0.00648685	0.185824	1.13747	0.289938	-0.293192	0.816095	0.164066	Severe vs. mild up				0.297	0.2394							Yes		1.79478	1.54134		1.44172	1.3893		1.97529	1.59473										ECM/Secreted		Coagulopathy/Fibrinolysis	P-selectin is an integral membrane protein that mediates the adhesion of activated platelets and endothelial cells to neutrophils and monocytes and has been proposed as a drug target for COVID-19-related ARDS [532]. Serum levels are higher in COVID-19 patients supporting its role in coagulopathy [533]. sP-selectin associates with sepsis and coagulopathy [530]
314	AHCY	P23526	ENSG00000101444	0.467103	1.38233	0.000248185	0.229783	1.17266	0.0647446	-0.23732	0.84832	0.117822	Severe vs. mild up	0.2123				0.2624							Yes	1.34987	1.31779	1.32181	1.3142	1.23801	1.24465	1.37272	1.35429	1.34814											Intracellular	Unclear	Metabolism (UniProtKB)
315	LYVE1	Q9Y5Y7	ENSG00000133800	0.436258	1.35309	0.000457021	0.109387	1.07877	0.390028	-0.326872	0.797263	0.0235725	Severe vs. mild up and Unique Mild vs. control down	0.2451	0.4817	0.4879				-0.3677																									Membrane/Blood	Organ damage/lung	Binds to hyaluronic acid (HA), cell surface receptor on lymphatic endothelial cells. Macrophage-derived LYVE-1 is shed by metalloproteinases [419] which might induce arterial stiffness and collagen deposition [420]. Shedding inhibits LYVE-1-mediated lymphangiogenic responses [421] and may promote pathological lymphangiogenesis [422]. High serum LYVE-1 during acute lower respiratory Infection and …
316	FCGR2A	P12318	ENSG00000143226	0.401471	1.32085	0.00203406	0.241828	1.18249	0.0563201	-0.159643	0.895247	0.322302	Severe vs. mild up		0.3603	0.3278		0.2179		-0.2281					Yes	1.1745	1.24187	1.41519	1.15097			1.18949	1.27664	1.50899											Membrane/released	Immunity/evasion	FcγRIIa is a low affinity receptor for the Fc region of immunoglobulins gamma. Binding to IgG initiates cellular responses against pathogens and soluble antigens (UniProtKB). Relevant to immunity in COVID-19 and other infections [534]. A soluble form has been described and may modulate the interaction between immune complexes and membrane-associated Fc gamma RII [535] and shown to inhibits rheuma…
317	SELE	P16581	ENSG00000007908	0.361244	1.28453	0.00748792	0.0489835	1.03454	0.734286	-0.31226	0.805379	0.0830574	Severe vs. mild up		0.2353			0.2107				0.2548			Yes	1.10452	1.27517	1.31648		1.24565	1.31193	1.16	1.28831	1.31797										ECM/Secreted		Coagulopathy/Fibrinolysis	E-selectin mediates in the adhesion of blood neutrophils in cytokine-activated endothelium (UniProtKB). Serum levels associate with COVID-19 severity [528, 529]. sE-selectin associates with sepsis and coagulopathy [530, 531]
318	FCGR3B	O75015	ENSG00000162747	0.346289	1.27129	0.00519962	0.201352	1.14978	0.095135	-0.144937	0.904419	0.349417	Severe vs. mild up	0.2489	0.208	0.243		0.3098		-0.2114					Yes		1.10095						1.1292	1.23484										Secreted to blood		Immunity/evasion	FcγRIIIb is a low affinity receptor for aggregated and monomeric IgG. Not capable to mediate antibody-dependent cytotoxicity and phagocytosis, thus serves as a trap for immune complexes in the peripheral circulation which does not activate neutrophils ((UniProtKB)
319	CD93	Q9NPY3	ENSG00000125810	0.325344	1.25296	0.00576423	-0.127785	0.915236	0.260116	-0.441568	0.736334	0.000572599	Severe vs. mild up and Unique Mild vs. control down		0.4962	0.4781				-0.2526					Yes	1.24088	1.39558	1.56361	1.47758	1.58835	1.79952	1.11224	1.31878	1.49321											Membrane/Blood	Organ damage/cardiovascular	Cell-cell adhesion and host defense. Expressed on many cell types including platelets, neutrophils, monocytes, microglia, and endothelial cells. Soluble CD93 (sCD93) associates with CAD, acute myocardial infarction [483] inflammation [484]
320	SKAP1	Q86WV1	ENSG00000141293	-1.90297	0.267391	1.64272e-12	-2.36981	0.193471	4.70909e-18	-0.466833	0.723551	0.128886	Severe vs. Mild/control down	-0.3033			-0.3095		-0.2943		0.2552	0.2653	0.2942		No		1.14464						1.19411												Intracellular	Unclear	Activation of T-cells, TCR signaling (UniProtKB)
321	NCF2	P19878	ENSG00000116701	-1.71606	0.304378	0.00368773	-2.75146	0.148501	1.57724e-06	-1.03539	0.487883	0.143759	Severe vs. Mild/control down										0.2362	0.2352	No	1.6022	1.63371	1.49279	1.71218	1.75887	1.69683	1.53689	1.5818	1.43138											Intracellular	Unclear	Oxidase produces a burst of superoxide which is delivered to the lumen of the neutrophil phagosome (the Human Protein Atlas)
322	CXCL5	P42830	ENSG00000163735	-1.60973	0.327659	6.66699e-06	-1.44531	0.367214	2.92509e-05	0.164429	1.12072	0.742984	Severe vs. Mild/control down	-0.2534		-0.2152			-0.2843		0.272				Yes	0.778377			0.737317			0.805274	1.31316											Secreted to blood		Neutrophils	Secreted by eosinophils and neutrophils [148] in response to inflammatory cytokines IL-1 or TNFα. Neutrophil activation [148, 149]
323	IL12A/IL12B	P29459/P29460	ENSG00000168811	-1.43624	0.36953	4.79575e-10	-1.19306	0.437374	6.08396e-08	0.243177	1.1836	0.3921	Severe vs. Mild/control down		0.2474			-0.2622	-0.3105			0.2155	0.2653		No			1.31515						1.48555		58								Secreted to blood		Immunity/T- Th-cells dysfunction	Growth factor and enhance lytic activity of activated T- and NK-cells and stimulate the production of IFNG by resting PBMC. Expressed by activated macrophages. Th1 cells development [6]. Th2 cells inhibit antigen-dependent IL-12 secretion by DCs [7]
324	KITLG	P21583	ENSG00000049130	-1.38845	0.381974	1.87699e-13	-1.93284	0.261913	1.95488e-22	-0.544389	0.685682	0.00811703	All comparisons down	-0.5537			-0.4417	-0.3677				0.2458			Yes		0.790331	0.779894				0.850633	0.712839	0.757573	59	31		0.997996	0.981964	0.92986	2.19937	1.26808		Intracellular and membrane/Plasma proteins		Immunity/evasion	Also called SCF. KITLG/SCF binding can activate several signaling pathways. Soluble form [142] secreted by fibroblasts and endothelial cells attracting mast cells.
325	FLT3LG	P49771	ENSG00000090554	-1.38248	0.383558	1.02661e-14	-1.38972	0.381638	1.32395e-15	-0.00724261	0.994992	0.973808	Severe vs. Mild/control down	-0.2755			-0.216	-0.3358	-0.3914						No		1.26794	1.16344		1.30864			1.25053	1.23011		44		0.935872	0.897796						Membrane/Blood	Immunity/evasion	Stimulates the proliferation and differentiation of various blood cell progenitors [143]. sFLT3LG expands immature B-cells, NK-cells and DCs
326	TNFSF11	O14788	ENSG00000120659	-1.29735	0.406874	2.52195e-14	-1.63019	0.323046	9.33439e-21	-0.332841	0.793971	0.0759928	Severe vs. Mild/control down	-0.4999			-0.4065	-0.2469	-0.3089		0.2568				Yes	0.856883	0.837142	0.778713	0.881586		0.727851	0.841752	0.79597	0.796151		37		0.967936	0.927856	0.837675	1.21348	0.519094		Secreted to blood		Organ damage/cardiovascular	RANKL binds to TNFRSF11B and TNFRSF11A. Augments the ability of dendritic cells to stimulate naive T-cell proliferation. sRANKL decreased in coronary artery disease [232, 233]
327	STK4	Q13043	ENSG00000101109	-1.18462	0.439941	0.00597859	-2.17223	0.221867	2.0749e-07	-0.987612	0.504312	0.0739369	Severe vs. Mild/control down										0.2731	0.2905	No		1.35229	1.29305		1.18487			1.43279	1.34856											Intracellular/Blood	Inflammation	Stress-activated, pro-apoptotic kinase. Serum STK4 levels are reduced with increased IL6 and increased inflammation [303]
328	SIT1	Q9Y3P8	ENSG00000137078	-1.08708	0.470712	8.70854e-11	-1.24985	0.420493	6.06915e-14	-0.162765	0.893311	0.427225	Severe vs. Mild/control down	-0.3213			-0.3197		-0.2353		0.2652	0.2777	0.2414		Yes	0.85876			0.772006	0.816504	0.806242														Membrane	Unclear	Immunity. Negatively regulates TCR-mediated signaling in T-cells. Involved in positive selection of T-cells (the Human Protein Atlas)
329	TSHB	P01222	ENSG00000134200	-0.998434	0.500543	2.5474e-06	-1.17641	0.44245	1.6213e-08	-0.177978	0.883941	0.509418	Severe vs. Mild/control down	-0.2789			-0.3687				0.2933				Yes		0.652089			0.654872			0.650874			57		0.941884	0.803607		0.907878	0.0430708		Secreted to blood		Organ damage/thyroid	Indispensable for the control of thyroid structure and metabolism (UniProtKB)
330	CR2	P20023	ENSG00000117322	-0.984061	0.505555	3.25886e-10	-1.60143	0.329551	1.4848e-21	-0.617366	0.65186	0.000332323	All comparisons down	-0.3849			-0.329	-0.214	-0.2502		0.2374				Yes	0.82667	0.870443		0.864413			0.803856	0.841028			87		0.91984	0.835671	0.88978	0.894228	0.0472647			Membrane/Blood	Coagulopathy/Fibrinolysis	Also called CD21 is receptor for complement C3 and binds to CD19 on B-cells. Soluble CD21 in the blood is mainly derived from follicular DCs [202] and it competes for C3 binding and inhibits CD21-CD19 B-cell activating function [203]
331	CD5	P06127	ENSG00000110448	-0.977653	0.507805	5.66725e-10	-1.03234	0.488915	2.36339e-11	-0.0546917	0.9628	0.807914	Severe vs. Mild/control down	-0.3036	0.3642	0.2022	-0.2764		-0.262			0.3106	0.3027		No								1.10282			38		0.893788	0.877756		0.915664				Membrane/Blood	Inflammation	Regulation of T-cells and B-cells [270]. Soluble form of CD5 associate with autoimmune disease and inflammation/sepsis patients [271], sCD5 as decoy receptor for the treatment of inflammation/sepsis [270]
332	MMP12	P39900	ENSG00000262406	-0.968568	0.511013	4.05949e-07	-1.2519	0.419895	4.92603e-11	-0.283332	0.821691	0.22494	Severe vs. Mild/control down					-0.2366	-0.3996			0.2324			No	1.25637	1.73093	1.72367	1.96956	2.19692	2.23514		1.55949	1.58291										Secreted to ECM		Coagulopathy/Fibrinolysis	Degrades soluble and insoluble elastin. Role in countering neutrophil infiltration, clearing NETs, and dampening inflammatory pathways [212]
333	FGF19	O95750	ENSG00000162344	-0.883402	0.542088	0.000404545	-1.19271	0.437481	9.89166e-07	-0.309307	0.807029	0.320243	Severe vs. Mild/control down		0.2343		-0.215		-0.2591		0.2594				No		1.3841		1.55562	1.64747			1.28254											Secreted to blood		Organ damage/lung	Reduced blood level in certain metabolic disorders [486], non-alcoholic fatty liver disease [487] and insulin resistance [488]. FGF19 have anti-fibrotic properties in the lung [489]
334	CD6	P30203	ENSG00000013725	-0.840999	0.558257	3.12297e-09	-1.08118	0.472643	4.20923e-14	-0.240179	0.84664	0.152217	Severe vs. Mild/control down	-0.3694	0.2954		-0.3629				0.313	0.2831	0.2448		Yes		0.913005	0.887298			0.762393		0.894809			42		0.927856	0.901804		0.61467	0.573187		Secreted to blood		Immunity/evasion	Interaction with ALCAM/CD166 functions as costimulatory molecule; promotes T-cell activation and proliferation. Soluble CD6 (sCD6) - shedding - indicates activation of T-Cells but leads to inhibition of T-cells [92]. High sCDCP1 and sALCAM along with reduced sCD6 suggest reduced T-cell activation
335	BID	P55957	ENSG00000015475	-0.840229	0.558555	0.00672013	-1.14156	0.45327	0.00011952	-0.301329	0.811504	0.440187	Severe vs. Mild/control down		0.2275								0.2193	0.2174	No		1.12952	1.18811		1.15911			1.11681	1.19805											Intracellular	Unclear	Pro-apoptotic Bcl member (UniProtKB)
336	CD1C	P29017	ENSG00000158481	-0.778846	0.582833	5.55276e-11	-1.27083	0.41442	5.05764e-23	-0.491989	0.711044	0.00014014	All comparisons down	-0.391			-0.4201		-0.3083						Yes	0.840278	0.870489	0.90677	0.807992	0.892191	0.863922	0.861172	0.861162	0.921277	73			0.627255		1			2.79235		Membrane/Blood	Immunity/T- Th-cells dysfunction	Antigen-presenting protein on DCs [140] presents to T-cell receptors on NKT-cells [141]. Soluble form would inhibit CD1C role in promoting Th1/Th17 function [140]
337	DSG4	Q86SJ6	ENSG00000175065	-0.734735	0.600928	9.6659e-08	-1.12859	0.457363	2.03299e-15	-0.393854	0.761094	0.0125162	All comparisons down	-0.3956	0.204		-0.4142								Yes	0.909556	0.908701		0.891492			0.921067	0.896409												Intracellular	Unclear	Cell adhesion (the Human Protein Atlas)
338	SULT1A1	P50225	ENSG00000196502	-0.696935	0.616881	0.00953733	-0.987996	0.504178	0.000120234	-0.291061	0.817301	0.387796	Severe vs. Mild/control down	-0.216	0.3747								0.2913	0.2127	No		1.90413	2.0216			1.79279		2.17113	2.10281											Intracellular	Unclear	Metabolism (UniProtKB)
339	LRRN1	Q6UXK5	ENSG00000175928	-0.690815	0.619504	1.17638e-07	-1.23855	0.423799	5.58893e-19	-0.547732	0.684095	0.000161566	All comparisons down	-0.4332			-0.4167		-0.2503						Yes	0.910127	0.881725		0.886348				0.867582												Membrane	Unclear	Inhibits the Fas/FasL pathway and suppresses the apoptosis [523]
340	ITGA11	Q9UKX5	ENSG00000137809	-0.684767	0.622106	3.56612e-08	-1.41621	0.374695	2.57785e-24	-0.731445	0.6023	1.04173e-07	All comparisons down	-0.4907			-0.364				0.253	0.2694			Yes	0.898661	0.834233	0.774346	0.8429				0.809065	0.736509											Membrane	Unclear	Integrin alpha-11/beta-1 is a receptor for collagen (UniProtKB)
341	PON3	Q15166	ENSG00000105852	-0.669057	0.628918	3.0969e-05	-0.988373	0.504046	6.23163e-10	-0.319317	0.801449	0.0909612	Severe vs. Mild/control down	-0.416			-0.4759								Yes	0.779891	0.699041	0.639661	0.715846	0.703301	0.649466	0.822929	0.697186	0.636479										Secreted to blood		Organ damage/cardiovascular	Associates with HDL and inhibit the oxidation of LDL to slow the initiation and progression of atherosclerosis [370]
342	COMP	P49747	ENSG00000105664	-0.647474	0.638397	1.18083e-05	-1.31374	0.402277	3.82332e-17	-0.666266	0.630135	7.4263e-05	All comparisons down	-0.237	0.5361	0.3751	-0.2712		-0.2292			0.327			No	1.16491			1.51508	1.42503			0.746903		14	110								Secreted to ECM/Plasma proteins		Organ damage/cardiovascular	COMP is a marker of cartilage turnover, role in vascular wall remodeling [368, 369]. Cleaved from vascular endothelium by proteases [13]
343	RASSF2	P50749	ENSG00000101265	-0.619061	0.651094	0.0424185	-1.06762	0.477104	0.000202945	-0.448562	0.732773	0.22369	Severe vs. Mild/control down		0.4793			0.2375		-0.2091		0.2092	0.2458		No	1.30052	1.40772	1.38657	1.42542	1.36216	1.46828	1.22788	1.42813	1.36078											Intracellular	Unclear	Promote apoptosis and cell cycle arrest (UniProtKB)
344	BMP4	P12644	ENSG00000125378	-0.596625	0.661299	2.28344e-06	-1.38298	0.383425	8.0413e-23	-0.786359	0.579805	2.76362e-08	All comparisons down	-0.2761	0.3084	0.2448	-0.2201		-0.227						No	1.10057		1.16753	1.31155	1.28968	1.24052			1.14455	8			0.691383		0.965932			1.1837	Secreted to blood		Organ damage/cardiovascular	Regulates development including heart development and adipogenesis. Role in cardiomyocyte induction [364]
345	DSG3	P32926	ENSG00000134757	-0.564075	0.676389	9.92524e-05	-1.07758	0.473822	3.34649e-13	-0.513508	0.700517	0.00171123	All comparisons down	-0.3364	0.4412	0.3432	-0.4273		-0.2537			0.2329			Yes		0.878757		1.13895				0.789912												Intracellular	Unclear	Cell-cell junctions between epithelial, myocardial, and certain other cell types (the Human Protein Atlas)
346	LTA	P01374	ENSG00000226979	-0.966824	0.511631	4.40825e-13	-0.860594	0.550726	1.39071e-11	0.10623	1.07641	0.509418	Severe vs. Mild/control down	-0.3464			-0.2952	-0.3086	-0.439			0.2808	0.293		Yes	0.793325	0.912923	0.881788	0.776403		0.867882	0.80412		0.886396		52		0.881764	0.727455					Secreted to blood		Organ damage/cardiovascular	Homotrimeric form binds to TNFRSF1A/TNFRSF1B/TNFRSF14. Heterotrimeric form with LTB binds to TNFRSF3/LTBR. Lymphotoxin is produced by lymphocytes as a cytotoxic. Increased in cardiovascular disease [180]
347	SSC4D	Q8WTU2	ENSG00000146700	-0.756296	0.592014	0.00392249	-0.865951	0.548685	0.000571673	-0.109654	0.92681	0.765875	Severe vs. Mild/control down	-0.309			-0.3066					0.3576	0.2515		Yes	0.700795	0.59615	0.424516	0.675983	0.699139	0.393394	0.716811	0.556004	0.435247										Secreted - unknown location		Immunity/innate	Regulation of both innate and adaptive immune responses. Scavenger receptor [144]
348	CRH	P06850	ENSG00000147571	-0.750222	0.594512	2.34505e-07	-0.78441	0.580589	2.97173e-08	-0.0341879	0.976581	0.863252	Severe vs. Mild/control down	-0.3412			-0.2745	-0.2631				0.2954			Yes	0.769049	0.683956	0.755672	0.730917	0.681867	0.736746	0.793961	0.684872	0.761983		70		0.817635	0.695391		0.0287676			Secreted to blood		Inflammation	Anti-inflammatory peptide released during stress and leads to cortisol production, an anti-inflammatory hormone [302]
349	IGFBP3	P17936	ENSG00000146674	-0.635756	0.643603	5.36765e-07	-0.68979	0.619944	2.62555e-08	-0.0540338	0.963239	0.759939	Severe vs. Mild/control down	-0.3736			-0.3583	-0.2255							Yes	0.643716	0.8493		0.630719	0.734441		0.652		1.24205		93		0.627255						Secreted to blood		Organ damage/cardiovascular	Main IGF transport protein in the bloodstream. Serum levels significantly reduce during the catabolic flow phase of injury [366], acute myocardial infarction and coronary heart disease [367]
350	USP8	P40818	ENSG00000138592	-0.615786	0.652574	6.04112e-07	-0.951659	0.517038	4.73741e-14	-0.335873	0.792305	0.0178451	All comparisons down	-0.3352											No		1.8376	1.65698		1.52041			1.99642	1.7643											Intracellular	Unclear	Regulatory role at the level of protein turnover by preventing degradation particularly during cell cycle. Regulate T-cell anergy mediated by RNF128 (UniProtKB)
351	DLK1	P80370	ENSG00000185559	-0.611382	0.654569	0.00187885	-0.885198	0.541413	3.67643e-06	-0.273816	0.827129	0.256637	Severe vs. Mild/control down	-0.2207	0.539	0.4561			-0.2312			0.2901			No	1.35771	1.34017	1.79281	1.84734	1.67131	1.91701		1.21676	1.75387											Intracellular/Blood	Organ damage/cardiovascular	Soluble form cleaved off by ADAM17 is active in inhibiting adipogenesis neuroendocrine differentiation, reduced level associate with myocardial fibrosis [485]
352	GDF2	Q9UK05	ENSG00000263761	-0.596717	0.661257	6.10063e-05	-0.978898	0.507367	5.54352e-11	-0.382181	0.767277	0.0267207	All comparisons down					-0.3495							No		1.1935	1.32948		1.18297	1.41965		1.19813	1.30118										Secreted to blood		Organ damage/cardiovascular	GDF2 (BMP9) binds to ACVRL1 and is potent circulating inhibitor of angiogenesis inhibiting microvascular endothelial cell migration and growth [365]
353	TNFSF10	P50591	ENSG00000121858	-0.582488	0.667811	3.9697e-07	-0.561946	0.677388	4.58528e-07	0.0205419	1.01434	0.895423	Severe vs. Mild/control down	-0.3637	0.2192		-0.2792	-0.2428	-0.2981						Yes	0.771196	0.833845	0.824015	0.796601		0.754663	0.755685	0.808116	0.848114		68								Secreted to blood		Organ damage/cardiovascular	TRAIL binds to TNFRSF10A/TRAIL-R1, TNFRSF11B/OPG and others. Binding to the decoy receptor OPG cannot induce apoptosis. sTRAIL correlates with inflammatory cytokines and CD68 expression and plaque cell apoptosis, plaque inflammatory activity, and with symptomatic carotid plaques [237]
354	CNTN5	O94779	ENSG00000149972	-0.467432	0.723251	0.000156783	-1.00568	0.498035	4.71485e-15	-0.538249	0.688606	0.00014014	All comparisons down	-0.4278		-0.2039	-0.4845	-0.2373			0.2131				Yes		0.920016				0.885244	0.926921	0.900877												Intracellular	Unclear	Contactins mediate cell surface interactions during nervous system development (UniProtKB)
355	ANXA11	P50995	ENSG00000122359	-0.536301	0.689537	0.0258848	-0.898595	0.536409	8.32019e-05	-0.362294	0.777927	0.212839	Severe vs. Mild/control down		0.2935										No		1.64341	1.57586		1.4379	1.436		1.74233	1.62462											Intracellular	Unclear	Midbody formation and completion of the terminal phase of cytokinesis (UniProtKB)
356	CLEC10A	Q8IUN9	ENSG00000132514	-0.51801	0.698335	0.000923537	-0.753666	0.593095	7.6432e-07	-0.235656	0.849299	0.223588	Severe vs. Mild/control down	-0.2142	0.5192	0.3969						0.2491			No				1.12735				0.869563												Membrane/NETs	Immunity/evasion	Expressed in subsets of DCs and macrophages and is used as a marker of alternative macrophage activation and plays an anti-inflammatory role [262]
357	EGLN1	Q9GZT9	ENSG00000135766	-0.47561	0.719163	0.0365874	-0.679928	0.624197	0.00146424	-0.204318	0.867949	0.470693	Severe vs. Mild/control down		0.4337			0.2488					0.2606		No	1.51226	1.68298	1.81659	1.52377	1.61044	1.77441	1.50509	1.71573	1.83064											Intracellular	Unclear	Primary regulator of HIF-1α steady state levels in the cell, involved in various hypoxia-influenced processes such as angiogenesis in retinal and cardiac functionality (UniProtKB)
358	GFRA3	O60609	ENSG00000146013	-0.458719	0.727632	1.18634e-05	-0.722986	0.605842	7.62819e-12	-0.264267	0.832621	0.0297608	Severe vs. Mild/control down	-0.2903	0.4901	0.3563	-0.2481			-0.2218		0.2701			No				1.194	1.13306															Membrane	Unclear	Axon guidance (UniProtKB)
359	BOC	Q9BWV1	ENSG00000144857	-0.439639	0.737319	3.49703e-05	-0.841032	0.558244	1.87533e-14	-0.401393	0.757127	0.000906421	All comparisons down	-0.2202	0.5076	0.391				-0.2464		0.3245			No				1.14375	1.2415															Membrane	Unclear	Cell-cell interactions between muscle precursor cells, Promotes differentiation of myogenic cells (the Human Protein Atlas). Elevated plasma BOC in heart failure but reduced with recovery [521]
360	TNFSF12	O43508	ENSG00000239697	-0.411326	0.751932	0.000672087	-0.586359	0.666022	6.58058e-07	-0.175032	0.885748	0.239852	Severe vs. Mild/control down	-0.2749			-0.2801				0.2193				Yes	0.890688				1.24358		0.867389												Secreted to blood		Organ damage/cardiovascular	TWEAK. Promotes angiogenesis and the proliferation of endothelial cells [241]. Induction of inflammatory cytokines [242]. Promotes IL8 secretion [243]
361	NTRK2	Q16620	ENSG00000148053	-0.354623	0.782074	2.47736e-05	-0.7958	0.576023	1.1456e-18	-0.441177	0.736533	4.67281e-06	All comparisons down	-0.3096			-0.3089				0.3084	0.2294			Yes		0.892072	0.887103	1.08391				0.846491	0.876734											Membrane	Unclear	Cell differentiation (the Human Protein Atlas)
362	PLXDC1	Q8IUK5	ENSG00000161381	-0.35082	0.784138	4.79123e-06	-0.747866	0.595484	1.73132e-19	-0.397046	0.759412	4.71385e-06	All comparisons down	-0.3214	0.2238		-0.3842		-0.272			0.331			No		1.12749			1.13474			1.12433			55		0.803607			0.0765961				Membrane/Blood	Organ damage/cardiovascular	Role in endothelial cell capillary morphogenesis [427]. Secreted form from transcript variants may act as decoy thus inhibiting capillary repair
363	CLEC4A	Q9UMR7	ENSG00000111729	-0.350408	0.784362	0.0095148	-0.924942	0.526702	7.30597e-12	-0.574534	0.671503	0.00014014	All comparisons down	-0.217	0.3067	0.2244				-0.2219					No		1.16104	1.30578		1.1408	1.21051		1.17	1.33862	38										Membrane/NETs	Immunity/evasion	Expressed on monocytes, macrophages, granulocytes, B cells, and DCs cross-presentation to CD8+ T cells [262]
364	ROBO2	Q9HCK4	ENSG00000185008	-0.347465	0.785964	0.000953026	-0.770429	0.586243	6.03257e-13	-0.422964	0.745891	0.00037116	All comparisons down			0.2362	-0.2695		-0.2822						No				1.06935																Membrane/Blood	Organ damage/cardiovascular	SLIT2/ROBO2 guidance cue in cellular migration, including axonal navigation and angiogenesis. Reduced sROBO2 (shedding by ADAM10 at the ectodomain) suggests low activity of the SLIT2/ROBO2 signaling [425, 426]
365	DNER	Q8NFT8	ENSG00000187957	-0.320711	0.800675	0.000818225	-0.658479	0.633546	8.99972e-12	-0.337768	0.791265	0.00174961	All comparisons down	-0.3643	0.2851		-0.3214								Yes	0.90397	0.835673	0.876274	0.865978	0.907006	0.847519	0.928631	0.806256	0.885912											Membrane/Blood	Unclear	Activator of the NOTCH1 pathway. Soluble form associates with inflammation [520]
366	SIGLEC6	O43699	ENSG00000105492	-0.517792	0.69844	9.98561e-06	-0.415192	0.74992	0.000236504	0.102599	1.07371	0.492054	Severe vs. Mild/control down		0.3321				-0.3724						Yes				0.835824					1.12161											Membrane	Unclear	Immunosuppressive function on CTLs by regulating the activity of mast cells [522]
367	GZMA	P12544	ENSG00000145649	-0.486838	0.713587	0.00125537	-0.465319	0.724311	0.00135373	0.0215195	1.01503	0.914351	Severe vs. Mild/control down		0.2255										Yes				0.890342		0.855827		1.1566	1.15445		109								Secreted to blood		Immunity/evasion	T- and NK-cells specific serine protease for lysis of target cells. Reduced levels in COVID-19 severe patients associate with impaired NK- and cytotoxic T cell functions [138, 139]
368	KLK10	O43240	ENSG00000129451	-0.483529	0.715226	1.00808e-06	-0.484105	0.714941	4.68789e-07	-0.000575106	0.999601	0.996877	Severe vs. Mild/control down	-0.2461				-0.2042	-0.2202						No	1.14829			1.30387	1.12774														Secreted in other tissues		Inflammation	Proteas. Represses proliferation. Inhibits endothelial Inflammation and atherosclerosis [308]
369	TNFRSF9	Q07011	ENSG00000049249	-0.443577	0.735309	0.014396	-0.425324	0.744671	0.0134384	0.0182529	1.01273	0.937528	Severe vs. Mild/control down		0.6439	0.5181				-0.2156		0.2692			No		1.50903	1.57204	1.4376	1.53803	1.5979		1.49651	1.56365											Membrane/Blood	Immunity/evasion	Soluble forms (sCD137) released by activated T cells [248] is antagonistic and reduces immune activity [249, 250]. High in cardiovascular disease [180, 251]
370	PRSS27	Q9BQR3	ENSG00000172382	-0.435658	0.739357	0.000664013	-0.477282	0.71833	0.000111313	-0.0416242	0.971561	0.821933	Severe vs. Mild/control down		0.3314				-0.2683			0.2342																						Secreted to digestive system		Unclear	Protease mainly expressed mainly in the pancreas (the Human Protein Atlas)
371	PAG1	Q9NWQ8	ENSG00000076641	-0.402978	0.756295	0.0408635	-0.496308	0.708919	0.00740518	-0.0933296	0.937357	0.72696	Severe vs. Mild/control down		0.2925							0.2697	0.2816		No	1.62198	1.80781	1.78825	1.68537	1.71505	1.88474	1.58346	1.84995	1.75771											Membrane	Unclear	Negatively regulates T-cell antigen receptor (UniProtKB)
372	CCL11	P51671	ENSG00000172156	-0.324894	0.798357	0.0149629	-0.368873	0.774387	0.00356829	-0.0439789	0.969976	0.817475	Severe vs. Mild/control down												No	1.14851			1.43745	1.32217	1.30694					105								Secreted to blood		Chemotaxis	Promotes the accumulation of eosinophils, but not mononuclear cells or neutrophils, a prominent feature of allergic inflammatory reactions [259]
373	ADAM22	Q9P0K1	ENSG00000008277	-0.316714	0.802897	0.0232627	-0.544963	0.685409	4.12722e-05	-0.228249	0.85367	0.168639	Severe vs. Mild/control down		0.5893	0.5104				-0.24		0.2572			No		1.31314	1.30674	1.38977	1.45315	1.25735		1.2562	1.32336											Membrane	Unclear	Regulation of cell adhesion and spreading and in inhibition of cell proliferation (the Human Protein Atlas)
374	GPC5	P78333	ENSG00000179399	-0.383046	0.766817	0.00170292	-0.295477	0.814803	0.0120426	0.087569	1.06258	0.59258	Severe vs. mild down			-0.2084					0.3472				No	0.914062	1.12444	1.18701	0.871954				1.19141	1.23402											Membrane/Blood	Unclear	Binds growth factors and play a role in cell division and growth regulation, and cell migration (the Human Protein Atlas). Has secreted form but not functionally characterized
375	FETUB	Q9UGM5	ENSG00000090512	-0.358114	0.780184	0.00039776	-0.157103	0.896824	0.114382	0.201012	1.1495	0.0909612	Severe vs. mild down	-0.2872			-0.3527	-0.3437	-0.2442						Yes	0.654684	0.521059	0.877211	0.510492	0.424441	0.440914	0.765174	0.569974											Secreted to blood		Inflammation	Protease inhibitor required for egg fertilization and other functions including systemic inflammation (the Human Protein Atlas). Reduced level of this type-3 cystatin has been reported in plasma of severe COVID-19 patients [542, 543]. Fetuin-B is a key partner in the recovery phase of an acute inflammatory response [544]
376	ENTPD5	O75356	ENSG00000187097	0.233695	1.17584	0.0098164	0.553198	1.46733	5.43508e-10	0.319502	1.2479	0.00164169	Severe vs. control up
377	ENTPD6	O75354	ENSG00000197586	0.241751	1.18243	0.00175216	0.480001	1.39474	4.23178e-10	0.23825	1.17956	0.00743802	Severe vs. control up
378	CANT1	Q8WVQ1	ENSG00000171302	0.223148	1.16728	0.00764634	0.469036	1.38418	9.64549e-09	0.245888	1.18582	0.0105112	Severe vs. control up
379	ITM2A	O43736	ENSG00000078596	0.299893	1.23105	0.0278965	0.476219	1.39109	0.000218473	0.176326	1.13	0.288979	Severe vs. control up
380	WNT9A	O14904	ENSG00000143816	0.306051	1.23632	0.0195587	0.449777	1.36583	0.000289314	0.143726	1.10475	0.378008	Severe vs. control up
381	LAG3	P18627	ENSG00000089692	0.290522	1.22308	0.0212845	0.448192	1.36433	0.000174943	0.157671	1.11548	0.308736	Severe vs. control up
382	IL12RB1	P42701	ENSG00000096996	0.273563	1.20879	0.00728939	0.440779	1.35734	7.06663e-06	0.167216	1.12289	0.171094	Severe vs. control up
383	LRP11	Q86VZ4	ENSG00000120256	0.267391	1.20363	0.0227084	0.4303	1.34751	0.000110318	0.16291	1.11954	0.249779	Severe vs. control up
384	CD164	Q04900	ENSG00000135535	0.278137	1.21263	0.00594267	0.394271	1.31428	4.9263e-05	0.116134	1.08383	0.358372	Severe vs. control up
385	FCRL2	Q96LA5	ENSG00000132704	0.308863	1.23873	0.0301694	0.394233	1.31424	0.00327813	0.0853703	1.06096	0.660149	Severe vs. control up
386	GCNT1	Q02742	ENSG00000187210	0.264343	1.20109	0.0105409	0.393096	1.31321	7.26789e-05	0.128752	1.09335	0.312858	Severe vs. control up
387	PIGR	P01833	ENSG00000162896	0.293414	1.22554	2.57227e-08	0.366348	1.28909	3.31698e-12	0.0729334	1.05185	0.253165	Severe vs. control up
388	CA12	O43570	ENSG00000074410	0.32043	1.2487	0.0119204	0.361775	1.28501	0.00282512	0.0413458	1.02907	0.821933	Severe vs. control up
389	PDCD1LG2	Q9BQ51	ENSG00000197646	0.251313	1.19029	0.0116552	0.347551	1.2724	0.000253252	0.0962381	1.06898	0.440187	Severe vs. control up
390	IL17C	Q9P0M4	ENSG00000124391	0.300607	1.23166	0.00793865	0.338558	1.26449	0.00172304	0.0379506	1.02665	0.814619	Severe vs. control up
391	LTA4H	P09960	ENSG00000111144	0.32025	1.24855	1.16823e-05	0.326644	1.25409	4.15226e-06	0.00639453	1.00444	0.945797	Severe vs. control up
392	CRTAC1	Q9NQ79	ENSG00000095713	-0.27867	0.824351	0.000118897	-0.852871	0.553682	6.30044e-25	-0.574201	0.671658	1.52185e-12	Severe/Mild vs. control down
393	KIT	P10721	ENSG00000157404	-0.278211	0.824613	0.00122786	-0.721907	0.606295	9.54722e-16	-0.443696	0.735248	4.71385e-06	Severe/Mild vs. control down
394	RGMA	Q96B86	ENSG00000182175	-0.23978	0.846875	0.0291252	-0.635668	0.643643	2.41272e-09	-0.395888	0.760021	0.00114865	Severe/Mild vs. control down
395	CNTN1	Q12860	ENSG00000018236	-0.262408	0.833695	0.00122145	-0.609585	0.655385	1.91758e-13	-0.347177	0.786121	0.00014014	Severe/Mild vs. control down
396	APOM	O95445	ENSG00000204444	-0.28806	0.819003	0.0016942	-0.526614	0.694182	5.86819e-09	-0.238554	0.847595	0.0250262	Severe vs. control down
397	NTRK3	Q16288	ENSG00000140538	-0.17855	0.883591	0.022988	-0.473992	0.71997	6.23317e-10	-0.295442	0.814823	0.000715201	Severe vs. control down
398	CD244	Q9BZW8	ENSG00000122223	-0.285832	0.820268	0.0097303	-0.51214	0.701182	1.57468e-06	-0.226308	0.85482	0.0790532	Severe vs. control down
399	KAZALD1	Q96I82	ENSG00000107821	-0.285314	0.820563	0.0353938	-0.477296	0.718323	0.000187252	-0.191982	0.875402	0.239698	Severe vs. control down
400	TMPRSS5	Q9H3S3	ENSG00000166682	-0.272301	0.827998	0.00487005	-0.473693	0.720119	4.45617e-07	-0.201392	0.869711	0.0744422	Severe vs. control down
401	COL1A1	P02452	ENSG00000108821	-0.274891	0.826513	0.00612003	-0.438685	0.737807	5.72225e-06	-0.163795	0.892674	0.173629	Severe vs. control down
402	BCAN	Q96GW7	ENSG00000132692	-0.260749	0.834655	0.0181138	-0.430427	0.742042	4.15216e-05	-0.169679	0.889041	0.203336	Severe vs. control down
403	HPGDS	O60760	ENSG00000163106	-0.236228	0.848962	2.4266e-05	-0.347173	0.786123	4.58445e-10	-0.110944	0.925982	0.0912522	Severe vs. control down
404	GH1	P01241	ENSG00000259384	0.322707	1.25068	0.525168	1.69919	3.24718	0.000102806	1.37648	2.59634	0.00841196	Severe/Mild vs. control up
405	MMP1	P03956	ENSG00000196611	-0.178488	0.883629	0.602535	0.890824	1.85423	0.00226627	1.06931	2.09843	0.00174961	Severe/Mild vs. control up
406	CCL8	P80075	ENSG00000108700	0.262776	1.19978	0.305427	0.873699	1.83235	0.000117385	0.610923	1.52724	0.025042	Severe/Mild vs. control up
407	VEGFA	P15692	ENSG00000112715	0.227292	1.17064	0.204815	0.719791	1.64694	9.81855e-06	0.492499	1.40688	0.011327	Severe/Mild vs. control up
408	SERPINE1	P05121	ENSG00000106366	0.0540734	1.03819	0.849293	0.693233	1.6169	0.00134006	0.63916	1.55742	0.0141984	Severe/Mild vs. control up
409	TNF	P01375	ENSG00000204490	0.201763	1.1501	0.270376	0.678171	1.60011	3.50649e-05	0.476408	1.39128	0.0153889	Severe/Mild vs. control up
410	HBEGF	Q99075	ENSG00000113070	0.207457	1.15465	0.23344	0.607609	1.52373	0.00010439	0.400153	1.31965	0.033861	Severe/Mild vs. control up
411	TGFB1	P01137	ENSG00000105329	0.12416	1.08987	0.416735	0.606783	1.52286	6.17405e-06	0.482623	1.39728	0.00193773	Severe/Mild vs. control up
412	OSCAR	Q8IYS5	ENSG00000170909	0.275103	1.21008	0.0699313	0.578403	1.4932	2.28575e-06	0.3033	1.23396	0.0389455	Severe vs. control up
413	SAA4	P35542	ENSG00000148965	0.121549	1.0879	0.441131	0.532714	1.44665	0.000106696	0.411164	1.32976	0.0123429	Severe/Mild vs. control up
414	PDGFC	Q9NRA1	ENSG00000145431	0.164214	1.12056	0.0549815	0.392034	1.31224	1.31518e-06	0.22782	1.17106	0.0178451	Severe vs. control up
415	EREG	O14944	ENSG00000124882	-0.134231	0.911155	0.505556	0.389452	1.3099	0.0250649	0.523683	1.43762	0.0118371	Severe/Mild vs. control up
416	BANK1	Q8NDB2	ENSG00000153064	-0.207107	0.866273	0.670715	-1.86723	0.274099	5.86096e-06	-1.66012	0.316412	0.000572599	Severe/Mild vs. control down
417	DAPP1	Q9UN19	ENSG00000070190	-0.487918	0.713053	0.122908	-1.32703	0.398588	5.99428e-06	-0.839111	0.558988	0.0168341	Severe/Mild vs. control down
418	TANK	Q92844	ENSG00000136560	-0.445262	0.734451	0.197369	-1.31337	0.402381	2.62894e-05	-0.868105	0.547866	0.0199659	Severe/Mild vs. control down
419	PMVK	Q15126	ENSG00000163344	-0.402477	0.756558	0.223951	-1.25174	0.419943	2.84577e-05	-0.849258	0.55507	0.0178034	Severe/Mild vs. control down
420	MAP4K5	Q9Y4K4	ENSG00000012983	-0.153752	0.89891	0.720528	-1.18713	0.439175	0.000766912	-1.03338	0.488564	0.0153501	Severe/Mild vs. control down
421	IKBKG	Q9Y6K9	ENSG00000269335	0.0214565	1.01498	0.959771	-1.15404	0.449366	0.000174797	-1.17549	0.442732	0.00114865	Severe/Mild vs. control down
422	ARHGEF12	Q9NZN5	ENSG00000196914	-0.0225977	0.984458	0.959771	-1.12782	0.457607	0.000453204	-1.10522	0.464831	0.00354141	Severe/Mild vs. control down
423	PPP1R9B	PPP1R9B	ENSG00000108819	-0.251566	0.839984	0.483711	-1.0992	0.466774	0.000404121	-0.847637	0.555694	0.0233049	Severe/Mild vs. control down
424	AXIN1	O15169	ENSG00000103126	-0.31137	0.805876	0.331584	-1.08942	0.469949	0.00011952	-0.778055	0.583153	0.021884	Severe/Mild vs. control down
425	LYAR	Q9NX58	ENSG00000145220	0.00344662	1.00239	0.991307	-1.08325	0.471964	1.08525e-05	-1.0867	0.470838	0.00014014	Severe/Mild vs. control down
426	INPPL1	O15357	ENSG00000165458	-0.153594	0.899008	0.68399	-1.06096	0.479315	0.00074926	-0.907361	0.533159	0.0168341	Severe/Mild vs. control down
427	NFATC1	O95644	ENSG00000131196	-0.277984	0.824743	0.269124	-1.04039	0.486196	4.09135e-06	-0.762405	0.589513	0.00389473	Severe/Mild vs. control down
428	SRC	P12931	ENSG00000197122	0.111118	1.08006	0.798936	-1.00587	0.497969	0.00388813	-1.11699	0.461055	0.00743802	Severe/Mild vs. control down
429	FGR	P09769	ENSG00000000938	-0.189944	0.87664	0.586579	-0.984722	0.505323	0.00096469	-0.794778	0.576432	0.0267207	Severe/Mild vs. control down
430	SNAP23	O00161	ENSG00000092531	-0.208779	0.865269	0.482628	-0.92134	0.528018	0.000320783	-0.712561	0.610236	0.0201326	Severe/Mild vs. control down
431	SH2B3	Q9UQQ2	ENSG00000111252	-0.120027	0.92017	0.726125	-0.834262	0.56087	0.0029322	-0.714234	0.609529	0.0356541	Severe/Mild vs. control down
432	ADAM23	O75077	ENSG00000114948	-0.273795	0.827141	0.066129	-0.758973	0.590917	8.18121e-08	-0.485178	0.714409	0.00307865	Severe/Mild vs. control down
433	CDH6	P55285	ENSG00000113361	-0.229839	0.85273	0.105925	-0.753026	0.593358	1.82003e-08	-0.523187	0.695833	0.000681467	Severe/Mild vs. control down
434	YES1	P07947	ENSG00000176105	0.25695	1.19495	0.506399	-0.742769	0.597591	0.0262566	-0.999719	0.500097	0.0123429	Severe/Mild vs. control down
435	NBN	O60934	ENSG00000104320	0.00672729	1.00467	0.987873	-0.723278	0.60572	0.0105347	-0.730005	0.602902	0.0320403	Severe/Mild vs. control down
436	CAMKK1	Q8N5S9	ENSG00000004660	-0.147016	0.903117	0.226302	-0.720982	0.606684	1.83102e-10	-0.573967	0.671767	5.45575e-06	Severe/Mild vs. control down
437	NINJ1	Q92982	ENSG00000131669	-0.146484	0.90345	0.417945	-0.697071	0.616823	1.17179e-05	-0.550587	0.682742	0.00307865	Severe/Mild vs. control down
438	DCTN1	Q14203	ENSG00000204843	-0.000703486	0.999512	0.997357	-0.64117	0.641193	0.00468664	-0.640467	0.641505	0.0186404	Severe/Mild vs. control down
439	PLXNA4	Q9HCM2	ENSG00000221866	-0.136385	0.909796	0.452398	-0.615695	0.652615	9.58213e-05	-0.47931	0.717321	0.011327	Severe/Mild vs. control down
440	ITGB7	P26010	ENSG00000139626	-0.163784	0.892681	0.0639391	-0.601692	0.658981	3.7535e-12	-0.437908	0.738204	4.71385e-06	Severe/Mild vs. control down
441	ITGB2	P05107	ENSG00000160255	-0.0665913	0.954891	0.671975	-0.570647	0.673315	1.81988e-05	-0.504056	0.705122	0.00114865	Severe/Mild vs. control down
442	CA13	Q8N1Q1	ENSG00000185015	0.109153	1.07859	0.688929	-0.54118	0.687209	0.0172512	-0.650333	0.637133	0.0176835	Severe/Mild vs. control down
443	IKZF2	Q9UKS7	ENSG00000030419	-0.189422	0.876957	0.181371	-0.522492	0.696168	4.96441e-05	-0.33307	0.793845	0.0314455	Severe/Mild vs. control down
444	LAT2	Q9GZY6	ENSG00000086730	0.247493	1.18714	0.352862	-0.521461	0.696666	0.0260899	-0.768954	0.586843	0.00563692	Severe/Mild vs. control down
445	CA14	Q9ULX7	ENSG00000118298	-0.0154633	0.989339	0.939353	-0.503381	0.705452	0.000268497	-0.487918	0.713053	0.00269201	Severe/Mild vs. control down
446	OLR1	P78380	ENSG00000173391	0.351546	1.27593	0.1475	-0.483665	0.715158	0.0295212	-0.835211	0.560501	0.00131809	Severe/Mild vs. control down
447	SRPK2	P78362	ENSG00000135250	-0.106408	0.928898	0.506399	-0.478107	0.717919	0.000524576	-0.371699	0.772872	0.0251064	Severe/Mild vs. control down
448	WASF1	Q92558	ENSG00000112290	0.041728	1.02935	0.862859	-0.456495	0.728754	0.0141845	-0.498223	0.707978	0.0261153	Severe/Mild vs. control down
449	GPNMB	Q14956	ENSG00000136235	-0.160666	0.894612	0.119937	-0.424858	0.744912	8.87895e-06	-0.264192	0.832665	0.0201326	Severe vs. control down
450	FABP9	Q0Z7S8	ENSG00000205186	-0.164412	0.892292	0.0606824	-0.39615	0.759883	3.38438e-07	-0.231738	0.851608	0.0118371	Severe vs. control down
451	TRAF2	Q12933	ENSG00000127191	0.184258	1.13623	0.367943	-0.391	0.762601	0.0296332	-0.575258	0.671166	0.00734876	Severe/Mild vs. control down
452	CDH5	P33151	ENSG00000179776	-0.0824699	0.944439	0.416082	-0.349589	0.784808	8.01647e-05	-0.267119	0.830977	0.0118371	Severe vs. control down
453	SUMF2	Q8NBJ7	ENSG00000129103	0.158603	1.11621	0.308328	-0.348257	0.785533	0.0113619	-0.50686	0.703752	0.00167747	Severe/Mild vs. control down
454	NPTXR	O95502	ENSG00000221890	0.0875488	1.06256	0.581677	-0.336141	0.792157	0.013218	-0.42369	0.745515	0.00926588	Severe/Mild vs. control down
455	SERPINA12	Q8IW75	ENSG00000165953	0.587547	1.50269	0.307735	1.10082	2.14476	0.0308759	0.513271	1.42728	0.440627	Severe vs. control up
456	LEP	P41159	ENSG00000174697	0.397674	1.31738	0.251965	1.03886	2.0546	0.000793864	0.641184	1.55961	0.0902773	Severe vs. control up
457	CXCL8	P10145	ENSG00000169429	0.484628	1.39923	0.102741	0.889979	1.85315	0.0011466	0.405351	1.32441	0.246787	Severe vs. control up
458	DKK4	Q9UBT3	ENSG00000104371	0.462021	1.37747	0.0446525	0.761066	1.69474	7.7691e-05	0.299045	1.23033	0.223848	Severe vs. Mild/control up	0.2363	0.6823	0.5458	0.2761			-0.3273																								Secreted in other tissues		Organ damage/cardiovascular	Antagonist of the Wnt/β-catenin signaling pathway. Increase in blood is associated with cardiovascular disease [371]
459	MBL2	P11226	ENSG00000165471	0.284994	1.21841	0.478786	0.739023	1.66904	0.0331741	0.454028	1.36986	0.311721	Severe vs. control up
460	CLEC1B	Q9P126	ENSG00000165682	0.634739	1.55266	0.068671	0.707128	1.63255	0.00954405	0.0723889	1.05146	0.852926	Severe vs. control up
461	TXNDC5	Q8NBS9	ENSG00000239264	0.408864	1.32764	0.0580484	0.662245	1.58254	0.000112028	0.253381	1.192	0.246493	Severe vs. control up
462	CCL18	P55774	ENSG00000275385	0.22934	1.1723	0.434677	0.621661	1.53865	0.0147473	0.392321	1.3125	0.227193	Severe vs. control up
463	CCL2	P13500	ENSG00000108691	0.230057	1.17288	0.255252	0.610285	1.52656	0.000719781	0.380229	1.30155	0.0843044	Severe vs. control up
464	CCL4	P13236	ENSG00000275302	0.248652	1.1881	0.24546	0.607062	1.52315	0.00146921	0.35841	1.28201	0.132574	Severe vs. control up
465	SCGB3A2	Q96PL1	ENSG00000164265	0.205599	1.15317	0.175036	0.543567	1.45757	8.08798e-05	0.337968	1.26398	0.0604205	Severe vs. control up
466	NPDC1	Q9NQX5	ENSG00000107281	0.423825	1.34148	0.0521444	0.531931	1.44586	0.00458582	0.108106	1.07781	0.701039	Severe vs. control up
467	LTBP3	Q9NS15	ENSG00000168056	0.295912	1.22766	0.177812	0.49745	1.41172	0.0123872	0.201539	1.14992	0.440187	Severe vs. control up
468	HNMT	P50135	ENSG00000150540	0.371388	1.2936	0.064994	0.469036	1.38418	0.0125588	0.0976486	1.07003	0.722163	Severe vs. control up
469	EGFL7	Q9UHF1	ENSG00000172889	0.222186	1.1665	0.294395	0.468296	1.38347	0.0125588	0.246109	1.186	0.312086	Severe vs. control up
470	CCL14	Q16627	ENSG00000276409	0.114602	1.08268	0.523345	0.451406	1.36737	0.00333405	0.336804	1.26296	0.0734096	Severe vs. control up
471	TNFSF13B	Q9Y275	ENSG00000102524	0.254575	1.19298	0.108364	0.45079	1.36679	0.00199108	0.196215	1.14569	0.30106	Severe vs. control up
472	ALDH3A1	P30838	ENSG00000108602	0.308629	1.23853	0.114188	0.446388	1.36262	0.0129269	0.13776	1.1002	0.581436	Severe vs. control up
473	RARRES2	Q99969	ENSG00000106538	0.0500497	1.0353	0.808591	0.408594	1.32739	0.0125588	0.358545	1.28213	0.0725598	Severe vs. control up
474	ANGPTL3	Q9Y5C1	ENSG00000132855	0.21686	1.1622	0.0913243	0.4055	1.32455	0.000650954	0.18864	1.13969	0.214341	Severe vs. control up
475	BAMBI	Q13145	ENSG00000095739	0.320726	1.24896	0.0523086	0.401204	1.32061	0.00524462	0.0804784	1.05737	0.706517	Severe vs. control up
476	COL18A1	P39060	ENSG00000182871	0.121972	1.08822	0.398622	0.391955	1.31217	0.0018646	0.269984	1.20579	0.079429	Severe vs. control up
477	PTK7	Q13308	ENSG00000112655	0.236649	1.17825	0.15814	0.389533	1.30997	0.0105906	0.152884	1.11179	0.443082	Severe vs. control up
478	ADGRE2	Q9UHX3	ENSG00000127507	0.291904	1.22426	0.0555866	0.383195	1.30423	0.0027725	0.0912911	1.06532	0.610926	Severe vs. control up
479	IL15RA	Q13261	ENSG00000134470	0.217935	1.16307	0.0550506	0.377375	1.29898	0.000394955	0.15944	1.11685	0.24069	Severe vs. control up
480	CD79B	P40259	ENSG00000007312	0.260492	1.19789	0.0652324	0.371076	1.29332	0.00263875	0.110584	1.07967	0.502448	Severe vs. control up
481	IL32	P24001	ENSG00000008517	0.224093	1.16804	0.198912	0.361129	1.28443	0.0215571	0.137036	1.09964	0.509418	Severe vs. control up
482	CCL27	Q9Y4X3	ENSG00000213927	-0.00486051	0.996637	0.982595	0.352402	1.27668	0.00932496	0.357263	1.28099	0.0557502	Severe vs. control up
483	GGT5	P36269	ENSG00000099998	0.23267	1.17501	0.0806196	0.345494	1.27059	0.00520302	0.112824	1.08134	0.491694	Severe vs. control up
484	HCLS1	P14317	ENSG00000180353	-0.795775	0.576033	0.0913243	-1.48572	0.35707	0.000661637	-0.689944	0.619878	0.216204	Severe vs. control down
485	TBCB	Q99426	ENSG00000105254	-0.44127	0.736486	0.355915	-1.26778	0.415299	0.00251516	-0.826508	0.563893	0.109697	Severe vs. control down
486	PRDX5	P30044	ENSG00000126432	-0.33919	0.790485	0.456763	-1.22346	0.428254	0.0018892	-0.88427	0.541762	0.0640901	Severe vs. control down
487	CBL	P22681	ENSG00000110395	-0.588966	0.664819	0.0742263	-1.20634	0.433367	9.07429e-05	-0.617373	0.651857	0.100079	Severe vs. control down
488	CRADD	P78560	ENSG00000169372	-0.536652	0.689369	0.0527407	-1.16311	0.446549	8.58691e-06	-0.626458	0.647765	0.0727079	Severe vs. control down
489	APEX1	P27695	ENSG00000100823	-0.522671	0.696082	0.198912	-1.0886	0.470216	0.0028947	-0.565933	0.675518	0.225509	Severe vs. control down
490	FOXO1	Q12778	ENSG00000150907	-0.398192	0.758808	0.13288	-0.898814	0.536327	0.000221038	-0.500622	0.706802	0.0909612	Severe vs. control down
491	S100P	P25815	ENSG00000163993	-0.459968	0.727002	0.0660008	-0.879104	0.543705	0.000170661	-0.419136	0.747872	0.15139	Severe vs. control down
492	CD2AP	Q9Y5K6	ENSG00000198087	-0.329467	0.79583	0.254508	-0.8411	0.558218	0.00109795	-0.511633	0.701428	0.10695	Severe vs. control down
493	IRAK4	Q9NWZ3	ENSG00000198001	-0.309619	0.806855	0.233218	-0.836275	0.560088	0.000329032	-0.526656	0.694162	0.0610951	Severe vs. control down
494	CAPG	P40121	ENSG00000042493	-0.436884	0.738728	0.195073	-0.831745	0.561849	0.00613783	-0.39486	0.760563	0.314151	Severe vs. control down
495	CDH17	Q12864	ENSG00000079112	-0.274056	0.826991	0.270177	-0.803067	0.57313	0.000286304	-0.529011	0.69303	0.0502652	Severe vs. control down
496	CASP3	P42574	ENSG00000164305	-0.195961	0.872991	0.558257	-0.771607	0.585765	0.00682116	-0.575645	0.670986	0.0991008	Severe vs. control down
497	BCR	P11274	ENSG00000186716	-0.21483	0.861647	0.428311	-0.770481	0.586222	0.00109795	-0.555651	0.68035	0.0529849	Severe vs. control down
498	PXN	P49023	ENSG00000089159	-0.263079	0.833308	0.417449	-0.763521	0.589057	0.00694783	-0.500443	0.70689	0.158555	Severe vs. control down
499	IL16	Q14005	ENSG00000172349	-0.162375	0.893553	0.568683	-0.732784	0.601741	0.00251457	-0.570409	0.673426	0.0530794	Severe vs. control down
500	PRTFDC1	Q9NRG1	ENSG00000099256	-0.134854	0.910762	0.625615	-0.718979	0.607527	0.00209474	-0.584125	0.667054	0.0570892	Severe vs. control down
501	EIF4B	P23588	ENSG00000063046	-0.362669	0.777724	0.2027	-0.702545	0.614487	0.00614553	-0.339876	0.790109	0.307367	Severe vs. control down
502	GRAP2	O75791	ENSG00000100351	-0.16868	0.889656	0.482628	-0.674102	0.626722	0.00109795	-0.505422	0.704454	0.0542794	Severe vs. control down
503	ARG1	P05089	ENSG00000118520	-0.423471	0.745629	0.145378	-0.668184	0.629298	0.0119794	-0.244713	0.843984	0.486326	Severe vs. control down
504	AKT1S1	Q96B36	ENSG00000204673	-0.158456	0.895984	0.546082	-0.667883	0.62943	0.0028602	-0.509427	0.702501	0.0605968	Severe vs. control down
505	WWP2	O00308	ENSG00000198373	-0.115583	0.923009	0.634363	-0.659749	0.632988	0.00132812	-0.544167	0.685787	0.0547655	Severe vs. control down
506	PIK3AP1	Q6ZUJ8	ENSG00000155629	-0.265376	0.831982	0.331584	-0.655447	0.634879	0.00650085	-0.390071	0.763092	0.204568	Severe vs. control down
507	FABP2	P12104	ENSG00000145384	-0.315821	0.803394	0.292634	-0.651671	0.636543	0.0141486	-0.33585	0.792317	0.327458	Severe vs. control down
508	NUB1	Q9Y5A7	ENSG00000013374	-0.28591	0.820224	0.201999	-0.641751	0.640934	0.00143923	-0.355841	0.781414	0.158555	Severe vs. control down
509	FLI1	Q01543	ENSG00000151702	-0.370082	0.773738	0.0517335	-0.628584	0.646811	0.000424469	-0.258501	0.835956	0.254721	Severe vs. control down
510	KIF1BP	Q96EK5	ENSG00000198954	-0.26184	0.834024	0.330305	-0.617478	0.65181	0.0091426	-0.355638	0.781524	0.239852	Severe vs. control down
511	AARSD1	Q9BTE6	ENSG00000266967	-0.27979	0.823711	0.174552	-0.606476	0.656799	0.00113843	-0.326686	0.797366	0.162175	Severe vs. control down
512	ATG4A	Q8WYN0	ENSG00000101844	-0.277674	0.82492	0.325049	-0.605187	0.657386	0.0146351	-0.327513	0.796909	0.309165	Severe vs. control down
513	GLO1	Q04760	ENSG00000124767	-0.250111	0.840831	0.370848	-0.576756	0.67047	0.0185344	-0.326644	0.797389	0.303827	Severe vs. control down
514	SH2D1A	O60880	ENSG00000183918	-0.266353	0.831419	0.0789981	-0.55851	0.679003	7.93389e-05	-0.292157	0.81668	0.0898793	Severe vs. control down
515	ANXA4	P09525	ENSG00000196975	-0.263986	0.832784	0.066129	-0.537577	0.688927	6.63857e-05	-0.273591	0.827258	0.0936952	Severe vs. control down
516	THBS4	P35443	ENSG00000113296	-0.118961	0.92085	0.55644	-0.533527	0.690864	0.00188575	-0.414565	0.750246	0.0523698	Severe vs. control down
517	NFKBIE	O00221	ENSG00000146232	-0.227927	0.853861	0.191501	-0.517934	0.698371	0.000982783	-0.290007	0.817898	0.139331	Severe vs. control down
518	STX8	Q9UNK0	ENSG00000170310	-0.153603	0.899002	0.375368	-0.509017	0.702701	0.00081288	-0.355413	0.781646	0.053869	Severe vs. control down
519	MDGA1	Q8NFP4	ENSG00000112139	-0.184863	0.879733	0.258153	-0.499021	0.707587	0.000624294	-0.314158	0.80432	0.0776778	Severe vs. control down
520	CASP8	Q14790	ENSG00000064012	-0.238196	0.847805	0.283421	-0.49606	0.709041	0.0120623	-0.257864	0.836325	0.312858	Severe vs. control down
521	TGM2	P21980	ENSG00000198959	-0.261897	0.83399	0.108364	-0.482822	0.715577	0.00129685	-0.220925	0.858015	0.249456	Severe vs. control down
522	RPS6KB1	P23443	ENSG00000108443	-0.167498	0.890385	0.428108	-0.475256	0.719339	0.00986008	-0.307758	0.807896	0.18459	Severe vs. control down
523	CCL17	Q92583	ENSG00000102970	-0.402444	0.756576	0.0790693	-0.4627	0.725627	0.0303893	-0.0602561	0.959094	0.841126	Severe vs. control down
524	CBLIF	P27352	ENSG00000134812	-0.255775	0.837537	0.296172	-0.455536	0.729239	0.036532	-0.199761	0.870695	0.486326	Severe vs. control down
525	SERPINA9	Q86WD7	ENSG00000170054	-0.185135	0.879567	0.320774	-0.445367	0.734398	0.00648393	-0.260232	0.834954	0.213594	Severe vs. control down
526	PRKRA	O75569	ENSG00000180228	-0.178717	0.883489	0.19846	-0.436094	0.739133	0.000483788	-0.257378	0.836607	0.0909612	Severe vs. control down
527	CETN2	P41208	ENSG00000147400	-0.0803432	0.945833	0.725796	-0.431576	0.741452	0.02147	-0.351232	0.783914	0.132596	Severe vs. control down
528	RGMB	Q6NW40	ENSG00000174136	-0.236025	0.849082	0.0500288	-0.42654	0.744044	0.00016365	-0.190515	0.876293	0.180662	Severe vs. control down
529	ERBIN	Q96RT1	ENSG00000112851	-0.0177855	0.987748	0.947647	-0.422977	0.745884	0.0172512	-0.405192	0.755136	0.0599857	Severe vs. control down
530	ITGA6	P23229	ENSG00000091409	-0.251872	0.839806	0.0603225	-0.411971	0.751596	0.00100749	-0.1601	0.894963	0.322302	Severe vs. control down
531	IRF9	Q00978	ENSG00000213928	-0.144924	0.904427	0.405296	-0.409438	0.752917	0.00697797	-0.264513	0.83248	0.164265	Severe vs. control down
532	CNTN2	Q02246	ENSG00000184144	-0.212165	0.863241	0.115359	-0.38708	0.764676	0.00174898	-0.174916	0.885819	0.270934	Severe vs. control down
533	EDAR	Q9UNE0	ENSG00000135960	-0.180794	0.882217	0.343155	-0.373998	0.771641	0.0262783	-0.193204	0.874661	0.381189	Severe vs. control down
534	MAP2K6	P52564	ENSG00000108984	-0.125618	0.916612	0.483711	-0.373243	0.772045	0.0158435	-0.247625	0.842282	0.211073	Severe vs. control down
535	BACH1	O14867	ENSG00000156273	-0.0528783	0.964011	0.78123	-0.367375	0.775192	0.0163604	-0.314497	0.804131	0.0912887	Severe vs. control down
536	DPEP1	P16444	ENSG00000015413	-0.226385	0.854774	0.117515	-0.366774	0.775515	0.00577441	-0.140389	0.907274	0.42338	Severe vs. control down
537	TDRKH	Q9Y2W6	ENSG00000182134	-0.0303858	0.979158	0.864702	-0.357887	0.780307	0.0101309	-0.327501	0.796916	0.0527349	Severe vs. control down
538	MAX	P61244	ENSG00000125952	-0.126718	0.915913	0.330261	-0.35029	0.784426	0.00217807	-0.223572	0.856442	0.111673	Severe vs. control down
539	TAFA5	Q7Z5A7	ENSG00000219438	-0.285313	0.820563	0.117482	-0.340846	0.789578	0.0433043	-0.0555322	0.962239	0.822826	Severe vs. control down
540	APBB1IP	Q7Z5R6	ENSG00000077420	-0.180975	0.882107	0.114188	-0.330434	0.795297	0.00168531	-0.14946	0.901588	0.267738	Severe vs. control down
541	DECR1	Q16698	ENSG00000104325	0.424402	1.34202	0.324922	-0.555103	0.680609	0.154018	-0.979504	0.507154	0.0319156	Mild vs. control down
542	PRKCQ	Q04759	ENSG00000065675	0.0769514	1.05479	0.598799	-0.257859	0.836328	0.039789	-0.334811	0.792888	0.0255877	Mild vs. control down
543	SCARF2	Q96GP6	ENSG00000244486	0.136255	1.09905	0.375368	-0.196785	0.872493	0.155924	-0.333039	0.793862	0.0420602	Mild vs. control down
