# Supplementary material for: Prognostic tools and candidate drugs based on plasma proteomics of patients with severe COVID-19 complications
Source: Nat Commun. 2022 Feb 17;13:946. doi: 10.1038/s41467-022-28639-4 (PMC8854716; doi:10.1038/s41467-022-28639-4)
Supplement: Supplementary file 7 — Supplementary Data 4 [file 41467_2022_28639_MOESM7_ESM.xlsx]

## Sheet: Supplementary Data 4a
Supplementary Data 4. (a) Drug-Protein Interactions (DPI) for proteins with > 1.5-fold upregulation in severe versus mild cases. Only FDA approved drugs included.
Target	Drug	Sources	Drug Class	References PMID from DGIdb
LDLR	ACETYLCYSTEINE	NCI	Other	12031897
VWF	ACETYLCYSTEINE	NCI	Other	15753537
IL6	ADALIMUMAB	PharmGKB	Targeted inhibitor	24253594
KLRD1	ADALIMUMAB	PharmGKB	Targeted inhibitor	26453102
TNFRSF1A	ADALIMUMAB	PharmGKB	Targeted inhibitor	22480748
LDLR	ALIROCUMAB	PharmGKB	Cholesterol/blood lipids
PCSK9	ALIROCUMAB	TdgClinicalTrial|ChemblInteractions|GuideToPharmacology|TTD	Cholesterol/blood lipids	26455563
ACP5	ALTEPLASE	NCI	Anti-coagulant/Thrombolytic	1436243
ADM	ALTEPLASE	NCI	Anti-coagulant/Thrombolytic	10848972
SPP1	ALTEPLASE	NCI	Anti-coagulant/Thrombolytic	12009309
CALCA	AMIODARONE	TTD	Blood pressure
SMPD1	AMIODARONE	DTC	Blood pressure
FAS	ASPIRIN	NCI	NSAID	15200494
HGF	ASPIRIN	NCI	NSAID	11981761
HMOX1	ASPIRIN	NCI	NSAID	12927812
TNFRSF11A	ASPIRIN	PharmGKB	NSAID	26398624
GALNT2	ATENOLOL	PharmGKB	Other
LDLR	ATENOLOL	NCI|PharmGKB	Other	15453913
CD274	ATEZOLIZUMAB	MyCancerGenome|ChemblInteractions|CGI|CIViC|PharmGKB|TTD|FDA	Immune checkpoint inhibitor	24829850|27412122|24403232|26970723|26918451|26952546|28472902
CX3CL1	ATEZOLIZUMAB	CIViC	Immune checkpoint inhibitor	25428504
CXCL10	ATORVASTATIN	NCI	Cholesterol/blood lipids	10559511
FAS	ATORVASTATIN	NCI	Cholesterol/blood lipids	16796407
IL2RA	ATORVASTATIN	NCI	Cholesterol/blood lipids	16207471
LDLR	ATORVASTATIN	PharmGKB	Cholesterol/blood lipids
LEPR	ATORVASTATIN	PharmGKB	Cholesterol/blood lipids	19023160
PLAT	ATORVASTATIN	NCI	Cholesterol/blood lipids	17130267
TFPI	ATORVASTATIN	NCI	Cholesterol/blood lipids	15792677
MMP9	BEVACIZUMAB	CIViC	Targeted inhibitor	26921265
THBS2	BEVACIZUMAB	NCI	Targeted inhibitor	16365183
CTSL	BORTEZOMIB	DTC	Targeted inhibitor	20875739
PLAT	BORTEZOMIB	DTC	Targeted inhibitor	20875739
PRSS2	BORTEZOMIB	DTC	Targeted inhibitor	20875739
AREG	CAPECITABINE	PharmGKB	Chemotherapeutic	25026457
CES1	CAPECITABINE	PharmGKB	Chemotherapeutic	28139840
TYMP	CAPECITABINE	PharmGKB	Chemotherapeutic	24167597
MAD1L1	CARBOPLATIN	PharmGKB	Chemotherapeutic	23407047
PDGFRA	CARBOPLATIN	JAX-CKB	Chemotherapeutic	28514312
FAS	CISPLATIN	NCI	Chemotherapeutic	9935158
IL6	CISPLATIN	CIViC	Chemotherapeutic	21273582
FAS	CYCLOPHOSPHAMIDE	NCI	Chemotherapeutic	11437491
TNFRSF1A	CYCLOPHOSPHAMIDE	NCI	Chemotherapeutic	9894568
IL10	CYCLOSPORINE	PharmGKB	Immunosuppressive	18444945
IL15	CYCLOSPORINE	NCI	Immunosuppressive	11571455|11817607|11683823
VCAM1	CYCLOSPORINE	NCI	Immunosuppressive	7694584
VCAN	CYCLOSPORINE	NCI	Immunosuppressive	14974815
IGFBP1	DEXAMETHASONE	NCI	Glucocorticoid	7683312|1714534
KRT19	DEXAMETHASONE	NCI	Glucocorticoid	15793288
VCAM1	DEXAMETHASONE	NCI	Glucocorticoid	7694584
GDF15	DICLOFENAC	NCI	NSAID	15555568
MPO	DICLOFENAC	NCI	NSAID	2173589
TNFRSF11A	DICLOFENAC	PharmGKB	NSAID	26398624
IL2RA	DIDANOSINE	NCI	Anti-viral	1774603
TNFRSF1B	DIDANOSINE	NCI	Anti-viral	9430255
MMP7	DOXYCYCLINE	GuideToPharmacology	Antibiotic
MPO	DOXYCYCLINE	NCI	Antibiotic	14564835
IL6	ETANERCEPT	PharmGKB	Anti-inflammatory	24253594
KLRD1	ETANERCEPT	PharmGKB	Anti-inflammatory	26453102
TNFRSF1A	ETANERCEPT	PharmGKB	Anti-inflammatory	22480748
TNFRSF1B	ETANERCEPT	PharmGKB	Anti-inflammatory	30075559|11752352
CA3	ETHOXZOLAMIDE	ChemblInteractions	Targeted inhibitor	17826101
CA5A	ETHOXZOLAMIDE	ChemblInteractions	Targeted inhibitor
LDLR	EVOLOCUMAB	PharmGKB	Cholesterol/blood lipids
PCSK9	EVOLOCUMAB	ChemblInteractions|GuideToPharmacology	Cholesterol/blood lipids
IL6	FENOFIBRATE	PharmGKB	Cholesterol/blood lipids	16607077
TFPI	FENOFIBRATE	NCI	Cholesterol/blood lipids	15543343
IL6	FENTANYL	NCI	Other	9527747
MPO	FENTANYL	NCI	Other	8391745
ACP5	FILGRASTIM	NCI	Immunosuppressive	1724107
PLAUR	FILGRASTIM	NCI	Immunosuppressive	15747404
DKK1	FLUOROURACIL	CIViC	Chemotherapeutic	25788273
FAS	FLUOROURACIL	NCI	Chemotherapeutic	12845662
IL2RA	FLUOROURACIL	NCI	Chemotherapeutic	9238541
IL6R	FLUOROURACIL	NCI	Chemotherapeutic	8888499
TYMP	FLUOROURACIL	NCI|PharmGKB	Chemotherapeutic	24167597|11205264
IL2RA	FLUTAMIDE	NCI	NSAA	11312147
MPO	FLUTAMIDE	NCI	NSAA	16330533
IL6	GEMFIBROZIL	NCI	Cholesterol/blood lipids	8941582
LDLR	GEMFIBROZIL	NCI	Cholesterol/blood lipids	9409246
HGF	IMATINIB	NCI	Targeted inhibitor	11439348
PDGFRA	IMATINIB	DTC|MyCancerGenome|TdgClinicalTrial|JAX-CKB|CGI|TEND|DoCM|COSMIC|CIViC|FDA|OncoKB	Targeted inhibitor	19755855|22328973|15928335|15921304|21818111|12944919|15685537|21224473|15894928|22718859|16638875|15146165|15946589|28514312|16357008|12949711|12660384|25658984|14504092|26130666|25157968|24132921|14645423|22323597|16954519|24456122|18794084|22745105|15995325
ADM	INDOMETHACIN	NCI	NSAID	10830296
FST	INDOMETHACIN	NCI	NSAID	15941869
IL6	INFLIXIMAB	PharmGKB	Targeted inhibitor	24253594
KLRD1	INFLIXIMAB	PharmGKB	Targeted inhibitor	26453102
TNFRSF1A	INFLIXIMAB	PharmGKB	Targeted inhibitor	22480748
TNFRSF1B	INFLIXIMAB	PharmGKB	Targeted inhibitor	25850964|18565259|25537528|22129793
ADM	INSULIN	NCI	Other	12668590
IL6	INSULIN	NCI	Other	17392554
REG1A	INSULIN	NCI	Other	9930932
AREG	IRINOTECAN	PharmGKB	Chemotherapeutic	23959273
CES1	IRINOTECAN	PharmGKB	Chemotherapeutic
DKK1	IRINOTECAN	CIViC	Chemotherapeutic	25788273
ACE2	LISINOPRIL	TdgClinicalTrial	Blood pressure	11030016|11929321|11752352|1536695
MMP3	LISINOPRIL	PharmGKB	Blood pressure
LDLR	LOMITAPIDE	PharmGKB	Cholesterol/blood lipids
PCSK9	LOMITAPIDE	PharmGKB	Cholesterol/blood lipids
LDLR	LOVASTATIN	PharmGKB	Cholesterol/blood lipids	16103896
TFPI	LOVASTATIN	NCI	Cholesterol/blood lipids	7600119
IL2RA	MERCAPTOPURINE	NCI	Chemotherapeutic	1580639
VCAM1	MERCAPTOPURINE	NCI	Chemotherapeutic	7694584
HGF	METHOTREXATE	NCI	Immunosuppressive	10732770
KLRD1	METHOTREXATE	PharmGKB	Immunosuppressive	26453102
S100A12	METHOTREXATE	NCI	Immunosuppressive	15077313
SULT2A1	METHOTREXATE	NCI	Immunosuppressive	17163485
CXCL10	METHYLPREDNISOLONE	NCI	Corticosteroid	17220550
IL2RA	METHYLPREDNISOLONE	NCI	Corticosteroid	8981122
IGFBP1	OCTREOTIDE	NCI	Other	9512248|7525123
MPO	OCTREOTIDE	NCI	Other	15003363
CXCL10	OXALIPLATIN	NCI	Chemotherapeutic	16101140
DKK1	OXALIPLATIN	CIViC	Chemotherapeutic	25788273
IL2RA	PACLITAXEL	NCI	Chemotherapeutic	16595340
MAD1L1	PACLITAXEL	PharmGKB	Chemotherapeutic	23407047
PDGFRA	PACLITAXEL	JAX-CKB	Chemotherapeutic	28514312
SULT2A1	PARACERAMOL	PharmGKB	Other	26049587
TNFRSF11A	PARACERAMOL	PharmGKB	Other	26398624
ADM	PAROXETINE	PharmGKB	Other	19636336
FKBP5	PAROXETINE	PharmGKB	Other	18597649|21449676|20709156|19676097|15565110|23733030|17467808
LDLR	PRAVASTATIN	PharmGKB	Cholesterol/blood lipids
MMP3	PRAVASTATIN	PharmGKB	Cholesterol/blood lipids	10190398
CALCA	PREDNISONE	NCI	Glucocorticoid	11475715
VWF	PREDNISONE	NCI	Glucocorticoid	3146197
FAS	PROGESTERONE	NCI	Steroid	14659903
IL2RA	PROGESTERONE	NCI	Steroid	12405159
TYMP	PROGESTERONE	NCI	Steroid	12711006
IL2RA	PROPYLTHIOURACIL	NCI	Other	8340196
MPO	PROPYLTHIOURACIL	DTC	Other	26509551
IL6R	RALOXIFENE	DTC	Other	24456369
PLAT	RALOXIFENE	NCI	Other	16167916
CST3	RIBAVIRIN	NCI	Anti-viral	18637076
IL6	RIBAVIRIN	PharmGKB	Anti-viral
LDLR	RIBAVIRIN	PharmGKB	Anti-viral	21572301
VWF	RIBAVIRIN	NCI	Anti-viral	15644045
IL10	RITUXIMAB	PharmGKB	Targeted inhibitor	26384320
IL6	RITUXIMAB	PharmGKB	Targeted inhibitor	26384320
F3	SIMVASTATIN	PharmGKB	Blood pressure	19027114
LEPR	SIMVASTATIN	PharmGKB	Blood pressure	18854995|14625131
THBD	SIMVASTATIN	NCI	Blood pressure	18663903
DCN	SIROLIMUS	NCI	Immunosuppressive	17200203
FKBP4	SIROLIMUS	NCI	Immunosuppressive	1700475
IGFBP1	SIROLIMUS	NCI	Immunosuppressive	11942857
IL10	SIROLIMUS	NCI|PharmGKB	Immunosuppressive	12907620|22094953
IL15	SIROLIMUS	NCI	Immunosuppressive	14605212
HMOX1	SORAFENIB	CIViC	Targeted inhibitor	26309414
PDGFRA	SORAFENIB	DTC|CIViC|MyCancerGenomeClinicalTrial	Targeted inhibitor	21482694
CXCL10	STAVUDINE	NCI	Anti-viral	11141242
TNFRSF1B	STAVUDINE	NCI	Anti-viral	9430255
ACP5	STREPTOZOCIN	NCI	Chemotherapeutic	14640894
CD40	STREPTOZOCIN	NCI	Chemotherapeutic	15016184|11937525
HGF	STREPTOZOCIN	NCI	Chemotherapeutic	12403787
IGFBP1	STREPTOZOCIN	NCI	Chemotherapeutic	1713293|7589849
VWF	STREPTOZOCIN	NCI	Chemotherapeutic	16422885|3928783
HMOX1	SUNITINIB	CIViC	Targeted inhibitor	26309414
PDGFRA	SUNITINIB	TdgClinicalTrial|JAX-CKB|CGI|TEND|DoCM|COSMIC|CIViC|MyCancerGenomeClinicalTrial	Targeted inhibitor	19755855|15928335|15685537|19366796|22718859|16638875|15146165|21482694|18955458|12949711|26130666|25157968|14645423|16954519|18794084|22745105
IL10	TACROLIMUS	PharmGKB	Immunosuppressive	21359536
SPP1	TACROLIMUS	NCI	Immunosuppressive	16103732
CXCL10	TESTOSTERONE	NCI	Steroid	9681518
FAS	TESTOSTERONE	NCI	Steroid	10809356
TNFRSF11B	TESTOSTERONE	NCI	Steroid	11932280
HGF	THALIDOMIDE	NCI	Immunosuppressive	15939924
IL6R	THALIDOMIDE	NCI	Immunosuppressive	12515619
VWF	THALIDOMIDE	NCI	Immunosuppressive	12871448
IL2RA	THEOPHYLLINE	NCI	Other	3129507
MPO	THEOPHYLLINE	NCI	Other	8630596
CD38	THROMBIN	NCI	Other	9654134
FAS	THROMBIN	NCI	Other	16271051
EPHB4	VANDETANIB	ChemblInteractions	Targeted inhibitor
PDGFRA	VANDETANIB	DTC	Targeted inhibitor
IL2RA	VERAPAMIL	NCI	Blood pressure	2645720
LDLR	VERAPAMIL	NCI	Blood pressure	7683421
THBD	WARFARIN	PharmGKB	Chemotherapeutic	24602049
VWF	WARFARIN	NCI	Anti-coagulant/Thrombolytic	7626351
CXCL10	ZIDOVUDINE	NCI	Anti-viral	11141242
IL10	ZIDOVUDINE	NCI	Anti-viral	10433557
CA3	ACETAZOLAMIDE	NCI	Targeted inhibitor	20605094|1909176
IL10	ACYCLOVIR	NCI	Anti-viral	16961277
HSPB1	ALBENDAZOLE	DTC	Other
IL2RA	ALDESLEUKIN	TdgClinicalTrial|ChemblInteractions|TEND	Targeted inhibitor	17584597|16767920|10207608|16864089|11752352|17216565|17530023
REN	ALISKIREN	TdgClinicalTrial|TEND|GuideToPharmacology|TTD	Blood pressure	11799102|16965731|16467656|21687346|11752352|12927775|16508564
CALCA	AMIFAMPRIDINE	TTD	Other
PLAT	AMINOCAPROIC ACID	ChemblInteractions	Other
IL10	AMOXICILLIN	NCI	Antibiotic	16815316
IL1R2	ANAKINRA	TEND	Immunosuppressive
TNFRSF11B	ANASTROZOLE	PharmGKB	NSAID
CXCL10	ATROPINE	NCI	Other	15315164
CD274	AVELUMAB	MyCancerGenome|ChemblInteractions|CIViC|PharmGKB|TTD|FDA	Immune checkpoint inhibitor	26918451|23724846|28472902
PDGFRA	AXITINIB	TdgClinicalTrial	Targeted inhibitor
TFPI	AZITHROMYCIN	NCI	Antibiotic	16113783
IL2RA	BASILIXIMAB	TdgClinicalTrial|ChemblInteractions|TEND|GuideToPharmacology|TTD	Immunosuppressive	12591363|16908318|10567956|9695721|11752352|10512062
IL6R	BAZEDOXIFENE	DTC	Other	24456369
PDGFRA	BECAPLERMIN	TdgClinicalTrial|ChemblInteractions|TEND	Targeted inhibitor	7665222|1702511|10070317|14506245|12632922
IL5RA	BENRALIZUMAB	TdgClinicalTrial|ChemblInteractions|GuideToPharmacology|TTD	Immunosuppressive	23866823|28913336|22136436
FST	BICALUTAMIDE	NCI	NSAA	14761877
FKBP5	BUPROPION	PharmGKB	Other	22947179
IGFBP1	BUSERELIN	NCI	Targeted inhibitor	7544746
HGF	CABOZANTINIB	CGI	Targeted inhibitor
IL2RA	CAFFEINE	NCI	Other	3129507
SPP1	CALCITONIN	NCI	Other	8013390
GDF15	CALCITRIOL	NCI	Other	15386353
VWF	CAPLACIZUMAB	TdgClinicalTrial|ChemblInteractions|TTD	Anti-coagulant/Thrombolytic
ACE2	CAPTOPRIL	PharmGKB	Blood pressure	17473847
TNFRSF1B	CARBAMAZEPINE	NCI	Other	15565432
IL2RA	CETIRIZINE	NCI	Immunosuppressive	7591422
AREG	CETUXIMAB	CIViC|PharmGKB	Targeted inhibitor	23959273|23374602
MMP3	CHLORTHALIDONE	PharmGKB	Blood pressure
FAS	CHOLECALCIFEROL	NCI	Other	9811059
LDLR	CHOLESTYRAMINE	NCI	Cholesterol/blood lipids	2110363
THBD	CILOSTAZOL	NCI	Anti-coagulant/Thrombolytic	10918946
FKBP5	CITALOPRAM	PharmGKB	Other	18597649|21449676|20709156|19676097|15565110|23733030|17467808
IL2RA	CLADRIBINE	NCI	Chemotherapeutic	9619876
IL10	CLARITHROMYCIN	NCI	Antibiotic	16815316
FKBP5	CLOMIPRAMINE	PharmGKB	Other	18597649|21449676|20709156|19676097|15565110|23733030|17467808
CES1	CLOPIDOGREL	PharmGKB	Anti-coagulant/Thrombolytic	23275066|27450232|25704243|24535487
FKBP5	CLOZAPINE	PharmGKB	Other	25751398
LDLR	CORTICOTROPIN	NCI	Targeted inhibitor	11956163
AREG	CRIZOTINIB	CIViC	Targeted inhibitor	21791641
IL2RA	DACLIZUMAB	TdgClinicalTrial|ChemblInteractions|TEND|GuideToPharmacology	Immunosuppressive	16908318|19788505|16304857|11752352|8600944|10607689|17564638
CALCA	DALFAMPRIDINE	TTD	Other
CD38	DARATUMUMAB	MyCancerGenome|TdgClinicalTrial|ChemblInteractions|GuideToPharmacology|TTD	Immunosuppressive	21187443
PDGFRA	DASATINIB	DTC|JAX-CKB|CGI|DoCM|CIViC|OncoKB	Targeted inhibitor	22328973|15928335|27582545|15685537|22718859|16638875|15146165|12949711|26130666|25157968|14645423|16954519|18794084|22745105
FAS	DAUNORUBICIN	NCI	Chemotherapeutic	10216102
IL2RA	DECITABINE	NCI	Chemotherapeutic	15814281
TFPI	DEFIBROTIDE	NCI	Anti-coagulant/Thrombolytic	11441984
IL2RA	DENILEUKIN DIFTITOX	ChemblInteractions	Targeted inhibitor	18684057|3124610|17187516|2786749|11752352|17139284|17016423
CALCA	DIAZOXIDE	TTD	Blood pressure
CST3	DIGOXIN	NCI	Blood pressure	17698593
MPO	DIMETHYL SULFOXIDE	NCI	Other	1845843
CALCA	DOFETILIDE	TTD	Blood pressure
CALCA	DRONEDARONE	TTD	Blood pressure
IL4R	DUPILUMAB	ChemblInteractions|GuideToPharmacology|TTD	Immunosuppressive	23688323
CD274	DURVALUMAB	ChemblInteractions|CIViC|PharmGKB|TTD|FDA	Immune checkpoint inhibitor	29416316|28472902|28214651|28717238
IL10	EFAVIRENZ	PharmGKB	Anti-viral	24819158
CES1	ENALAPRIL	PharmGKB	Blood pressure	25919042
TNFRSF11B	EPINEPHRINE	NCI	Other	11239501
LDLR	EPOETIN ALFA	NCI	Other	9249773
PLAT	EPOETIN BETA	NCI	Other	10682118
FKBP5	ESCITALOPRAM	PharmGKB	Other
GDF15	ETOPOSIDE	NCI	Chemotherapeutic	10618379
FKBP5	FLUOXETINE	PharmGKB	Other	20709156|15565110
TFPI	FULVESTRANT	NCI	Other	17029634
PDGFRA	GEFITINIB	JAX-CKB	Targeted inhibitor	22323597
FKBP5	GEMCITABINE	PharmGKB	Chemotherapeutic	23936393
SPP1	GENTAMICIN	NCI	Antibiotic	11274264
MERTK	GILTERITINIB	GuideToPharmacology	Targeted inhibitor
LDLR	GLUCAGON	NCI	Other	2552996
LDLR	HALOPERIDOL	NCI	Other	17052361
CA5A	HISTAMINE	GuideToPharmacology	Immunosuppressive
NUCB2	HYDROCHLOROTHIAZIDE	PharmGKB	Blood pressure	31327267
CD40	HYDROQUINONE	NCI	Other	17118622
CALCA	IBUTILIDE	TTD	Blood pressure
IL6	IFOSFAMIDE	NCI	Chemotherapeutic	9260581
CA3	ISOTRETINOIN	NCI	Other	1361281
PDGFRA	LENVATINIB	TdgClinicalTrial	Targeted inhibitor	17943726
TNFRSF11B	LETROZOLE	PharmGKB	NSAID
IL15	LEVODOPA	NCI	Other	14514477
IL6	LEVOFLOXACIN	NCI	Antibiotic	12714806
DKK1	LEVOLEUCOVORIN	CIViC	Chemotherapeutic	25788273
THBD	LEVOTHYROXINE	NCI	Other	14763909
MPO	LIDOCAINE	NCI	Blood pressure	8973808
IL6	LINEZOLID	NCI	Antibiotic	14561977
IGFBP1	LIOTHYRONINE SODIUM	NCI	Other	9540232
MPO	LORATADINE	NCI	Immunosuppressive	17159802
PLAT	MELPHALAN	NCI	Chemotherapeutic	9031449
IL10	MESALAMINE	NCI	Anti-inflammatory	15887108
CDH2	METHADONE	PharmGKB	Other
IL2RA	METHIMAZOLE	NCI	Other	7647571|1760523|8340196
IL6	METRONIDAZOLE	NCI	Antibiotic	12111578
PDGFRA	MIDOSTAURIN	MyCancerGenome|ChemblInteractions	Targeted inhibitor	16969355
CALCA	MINOXIDIL	TTD	Blood pressure
LDLR	MIPOMERSEN	PharmGKB	Cholesterol/blood lipids
FKBP5	MIRTAZAPINE	PharmGKB	Other	20709156|15565110
VWF	MITOMYCIN	NCI	Chemotherapeutic	2104558
HSPB1	MOMETASONE	DTC	Corticosteroid
PLAT	NAPROXEN	NCI	NSAID	1908176
CALCA	NATEGLINIDE	TTD	Cholesterol/blood lipids
FKBP5	NEFAZODONE	PharmGKB	Other	18597649|21449676|20709156|19676097|15565110|23733030|17467808
IL6	NELFINAVIR	NCI	Anti-viral	15388451
PDGFRA	NILOTINIB	JAX-CKB|MyCancerGenomeClinicalTrial	Targeted inhibitor	18794084
MPO	NIMESULIDE	NCI	NSAID	17176264
PDGFRA	NINTEDANIB	TALC|MyCancerGenome|TdgClinicalTrial|ClearityFoundationClinicalTrial|GuideToPharmacology	Targeted inhibitor	18559524|31016670
CD274	NIVOLUMAB	CGI|CIViC|PharmGKB|FDA	Immune checkpoint inhibitor	26918451|26086854|28472902
PDGFRA	OLARATUMAB	MyCancerGenome|TdgClinicalTrial|ChemblInteractions|GuideToPharmacology|PharmGKB|TTD|FDA	Targeted inhibitor	27291995|24816152
HSPB1	OMEPRAZOLE	DTC	Other
SULT2A1	OXANDROLONE	NCI	Steroid	8319371
AREG	PANITUMUMAB	CIViC|PharmGKB	Targeted inhibitor	23959273|26867820
PDGFRA	PAZOPANIB	TALC|DTC|MyCancerGenome|MyCancerGenomeClinicalTrial	Targeted inhibitor	17288876
CD274	PEMBROLIZUMAB	CGI|CIViC|PharmGKB|FDA	Immune checkpoint inhibitor	26918451|26086854|27718847|28472902|25891174
VWF	PENTOXIFYLLINE	NCI	Anti-coagulant/Thrombolytic	1719289
VWF	PHENYLEPHRINE	NCI	Immunosuppressive	16996954
CALCA	PINACIDIL	TTD	Blood pressure
PDGFRA	PONATINIB	DTC|JAX-CKB|CIViC	Targeted inhibitor	22328973|20513156|19878872|24407160
MPO	PYRAZINAMIDE	NCI	Antibiotic	2832129
IL10	RABEPRAZOLE	NCI	Other	16815316
PDGFRA	RABEPRAZOLE SODIUM	TTD	Other
PDGFRA	RAMUCIRUMAB	TALC|MyCancerGenome	Targeted inhibitor
CALCA	RANITIDINE	NCI	Other	12495560
PDGFRA	REGORAFENIB	JAX-CKB|ChemblInteractions|CGI|MyCancerGenomeClinicalTrial	Targeted inhibitor	25905001
LDLR	RETINOL	NCI	Other	2920014
TNFRSF11B	RISEDRONIC ACID	NCI	Other	15777635
TNFRSF11A	RISPERIDONE	PharmGKB	Other
CXCL10	RITONAVIR	NCI	Anti-viral	11141242
PDGFRA	ROMIPLOSTIM	TTD	Anti-coagulant/Thrombolytic
PLAUR	RUXOLITINIB	TTD	Targeted inhibitor
MME	SACUBITRIL	ChemblInteractions	Targeted inhibitor
IL6	SAQUINAVIR	NCI	Anti-viral	15388451
IL6R	SARILUMAB	ChemblInteractions|GuideToPharmacology|TTD	Targeted inhibitor	28264816|26392750|28707587|27464017|24297381
IL6	SILTUXIMAB	MyCancerGenome|ChemblInteractions|TTD	Immunosuppressive	8823310
TYMP	SULFASALAZINE	NCI	Anti-inflammatory	15269287
TNFRSF10A	SULINDAC	NCI	NSAID	16030090
TFF3	TAMOXIFEN	CIViC	Other	25900183
MPO	TENECTEPLASE	NCI	Anti-coagulant/Thrombolytic	16650886
FAS	TENIPOSIDE	NCI	Chemotherapeutic	9543255
TYMP	TIPIRACIL HYDROCHLORIDE	ChemblInteractions	Chemotherapeutic
IL6R	TOCILIZUMAB	MyCancerGenome|TdgClinicalTrial|ChemblInteractions|TEND|PharmGKB|TTD	Targeted inhibitor	16899109|21940820|24978393|27958380
MPO	TOLMETIN	NCI	NSAID	6266970
CES1	TRANDOLAPRIL	PharmGKB	Blood pressure	19185566
HGF	TRASTUZUMAB	CGI	Targeted inhibitor
IL10	TRETINOIN	NCI	Other	8982293
HSPB1	TRIAMTERENE	DTC	Blood pressure
MPO	TRIMETHOPRIM	NCI	Antibiotic	7425598
FKBP5	VENLAFAXINE	PharmGKB	Other	18597649|21449676|20709156|19676097|15565110|23733030|17467808
VWF	VINCRISTINE	NCI	Chemotherapeutic	3875694

## Sheet: Supplementary Data 4b
Supplementary Data 4. (b) Multi-target Drug-Protein Interactions (DPI) for proteins with > 1.5-fold upregulation in severe versus mild cases. Summary of multi-target drugs.
Drug	# targets	Average FC S vs. M	Interactions of 265 total interactions (String-db interactoin confidence score > 0.5)	targets
RIBAVIRIN + INFLIXIMAB or ETANERCEPT	7	4.39	96	IL6 (18.4-fold, 46 interactions), TNFRSF1A (2-fold, 13 interactions), TNFRSF1B (1.8-fold, 12 interactions), KLRD1 (1.6-fold, 3 interactions), CST3 (2-fold, 7 interactions), LDLR (2.5-fold, 3 interactions), VWF (2.4-fold, 12 interactions)
RIBAVIRIN + METHYLPREDNISOLONE	7	5.5	99	IL6 (18.4-fold, 46 interactions), CST3 (2-fold, 7 interactions), LDLR (2.5-fold, 3 interactions), VWF (2.4-fold, 12 interactions), CALCA (7.8-fold, 6 interactions), CXCL10 (3.5-fold, 13 interactions), IL2RA (1.7-fold, 12 interactions)
RIBAVIRIN + METHYLPREDNISOLONE + INFLIXIMAB	10	4.36	127	IL6 (18.4-fold, 46 interactions), TNFRSF1A (2-fold, 13 interactions), TNFRSF1B (1.8-fold, 12 interactions), KLRD1 (1.6-fold, 3 interactions), CST3 (2-fold, 7 interactions), LDLR (2.5-fold, 3 interactions), VWF (2.4-fold, 12 interactions), CALCA (7.8-fold, 6 interactions), CXCL10 (3.5-fold, 13 interactions), IL2RA (1.7-fold, 12 interactions)
RIBAVIRIN + SIROLIMUS	9	4.255	127	IL6 (18.4-fold, 46 interactions), CST3 (2-fold, 7 interactions), LDLR (2.5-fold, 3 interactions), VWF (2.4-fold, 12 interactions), IL10 (2.9-fold, 30 interactions), IL15 (2.2-fold, 16 interactions), IGFBP1 (1.9-fold, 2 interactions), FKBP5 (4.1-fold, 2 interactions), DCN (1.9-fold, 9 interactions)
RIBAVIRIN + CYCLOSPORINE	8	4.275	136	IL6 (18.4-fold, 46 interactions), CST3 (2-fold, 7 interactions), LDLR (2.5-fold, 3 interactions), VWF (2.4-fold, 12 interactions), IL10 (2.9-fold, 30 interactions), IL15 (2.2-fold, 16 interactions), VCAN (2.1-fold, 4 interactions), VCAM1 (1.7-fold, 18 interactions)
RIBAVIRIN + METHYLPREDNISOLONE + SIROLIMUS	12	4.275	158	IL6 (18.4-fold, 46 interactions), CST3 (2-fold, 7 interactions), LDLR (2.5-fold, 3 interactions), VWF (2.4-fold, 12 interactions), CALCA (7.8-fold, 6 interactions), CXCL10 (3.5-fold, 13 interactions), IL2RA (1.7-fold, 12 interactions), IL10 (2.9-fold, 30 interactions), IL15 (2.2-fold, 16 interactions), IGFBP1 (1.9-fold, 2 interactions), FKBP5 (4.1-fold, 2 interactions), DCN (1.9-fold, 9 interacti…
RIBAVIRIN + METHYLPREDNISOLONE + CYCLOSPORINE	11	4.29	167	IL6 (18.4-fold, 46 interactions), CST3 (2-fold, 7 interactions), LDLR (2.5-fold, 3 interactions), VWF (2.4-fold, 12 interactions), CALCA (7.8-fold, 6 interactions), CXCL10 (3.5-fold, 13 interactions), IL2RA (1.7-fold, 12 interactions), IL10 (2.9-fold, 30 interactions), IL15 (2.2-fold, 16 interactions), VCAN (2.1-fold, 4 interactions), VCAM1 (1.7-fold, 18 interactions)
ATORVASTATIN	7	2.17	56	CXCL10 (3.5-fold, 13 interactions), IL2RA (1.7-fold, 12 interactions), LDLR (2.5-fold, 3 interactions), PLAT (2-fold, 9 interactions), TFPI (2-fold, 4 interactions), FAS (1.8-fold, 11 interactions), LEPR (1.7-fold, 4 interactions)
SIROLIMUS	5	2.53336	59	IL10 (2.9-fold, 30 interactions), IL15 (2.2-fold, 16 interactions), IGFBP1 (1.9-fold, 2 interactions), FKBP5 (4.1-fold, 2 interactions), DCN (1.9-fold, 9 interactions)
STREPTOZOCIN	5	2.4	41	ACP5 (2-fold, 7 interactions), HGF (4-fold, 14 interactions), VWF (2.4-fold, 12 interactions), CD40 (1.7-fold, 16 interactions), IGFBP1 (1.9-fold, 2 interactions)
FLUOROURACIL	5	2.06	41	DKK1 (1.9-fold, 9 interactions), IL2RA (1.7-fold, 12 interactions), IL6R (3.1-fold, 9 interactions), TYMP (1.8-fold, 0 interactions), FAS (1.8-fold, 11 interactions)
RIBAVIRIN	4	6.325	68	IL6 (18.4-fold, 46 interactions), CST3 (2-fold, 7 interactions), LDLR (2.5-fold, 3 interactions), VWF (2.4-fold, 12 interactions)
ETANERCEPT	4	5.95	74	IL6 (18.4-fold, 46 interactions), TNFRSF1A (2-fold, 13 interactions), TNFRSF1B (1.8-fold, 12 interactions), KLRD1 (1.6-fold, 3 interactions)
INFLIXIMAB	4	5.95	74	IL6 (18.4-fold, 46 interactions), TNFRSF1A (2-fold, 13 interactions), TNFRSF1B (1.8-fold, 12 interactions), KLRD1 (1.6-fold, 3 interactions)
PREDNISONE	4	5.1	43	CALCA (7.8-fold, 6 interactions), VWF (2.4-fold, 12 interactions)
METHYLPREDNISOLONE		2.6		CXCL10 (3.5-fold, 13 interactions), IL2RA (1.7-fold, 12 interactions)
CYCLOSPORINE	4	2.23	68	IL10 (2.9-fold, 30 interactions), IL15 (2.2-fold, 16 interactions), VCAN (2.1-fold, 4 interactions), VCAM1 (1.7-fold, 18 interactions)
ATENOLOL	4	2.425	37	HGF (4-fold, 14 interactions), HMOX1 (1.9-fold, 8 interactions), TNFRSF11A (2-fold, 4 interactions), FAS (1.8-fold, 11 interactions)
METHOTREXATE	4	3.25	21	HGF (4-fold, 14 interactions), S100A12 (5.3-fold, 4 interactions), SULT2A1 (2.1-fold, 0 interactions), KLRD1 (1.6-fold, 3 interactions)
ADALIMUMAB	3	7.33	62	IL6 (18.4-fold, 46 interactions), TNFRSF1A (2-fold, 13 interactions), KLRD1 (1.6-fold, 3 interactions)
INSULIN	3	8.43	50	IL6 (18.4-fold, 46 interactions), ADM (3.7-fold, 4 interactions), REG1A (3.2-fold, 0 interactions)
TESTOSTERONE	3	2.366	36	CXCL10 (3.5-fold, 13 interactions), TNFRSF11B (1.8-fold, 12 interactions), FAS (1.8-fold, 11 interactions)
THALIDOMIDE	3	3.166	35	HGF (4-fold, 14 interactions), IL6R (3.1-fold, 9 interactions), VWF (2.4-fold, 12 interactions)
ALTEPLASE	3	2.933	29	ACP5 (2-fold, 7 interactions), ADM (3.7-fold, 4 interactions), SPP1 (3.1-fold, 18 interactions)
PROGESTERONE	3	1.766	23	IL2RA (1.7-fold, 12 interactions), TYMP (1.8-fold, 0 interactions), FAS (1.8-fold, 11 interactions)
DEXAMETHASONE	3	4	23	IGFBP1 (1.9-fold, 2 interactions), KRT19 (8.4-fold, 3 interactions), VCAM1 (1.7-fold, 18 interactions)
SIMVASTATIN	3	1.766	21	F3 (1.7-fold, 9 interactions), LEPR (1.7-fold, 4 interactions), THBD (1.9-fold, 8 interactions)
PACLITAXEL	3	2.5	18	IL2RA (1.7-fold, 12 interactions), PDGFRA (2.4-fold, 6 interactions), MAD1L1 (3.4-fold, 0 interactions)
DICLOFENAC	3	2.466	17	GDF15 (3.2-fold, 2 interactions), MPO (2.2-fold, 11 interactions), TNFRSF11A (2-fold, 4 interactions)
BORTEZOMIB	3	3.23	15	CTSL (4.3-fold, 5 interactions), PLAT (2-fold, 9 interactions), PRSS2 (3.4-fold, 1 interactions)
IRINOTECAN	3	2.83	10	AREG (4.3-fold, 4 interactions), DKK1 (2-fold, 5 interactions), CES1 (2.2-fold, 1 interactions)
VANDETANIB	3	2.1	7	PDGFRA (2.4-fold, 6 interactions), EPHB4 (1.8-fold, 1 interactions)
CAPECITABINE	3	2.766	5	AREG (4.3-fold, 4 interactions), TYMP (1.8-fold, 0 interactions), CES1 (2.2-fold, 1 interactions)
RITUXIMAB	2	10.65	76	IL6 (18.4-fold, 46 interactions), IL10 (2.9-fold, 30 interactions)
CISPLATIN	2	10.1	66	IL6 (18.4-fold, 46 interactions), FAS (1.8-fold, 11 interactions)
FENTANYL	2	10.3	57	IL6 (18.4-fold, 46 interactions), MPO (2.2-fold, 11 interactions)
FENOFIBRATE	2	10.2	50	IL6 (18.4-fold, 46 interactions), TFPI (2-fold, 4 interactions)
GEMFIBROZIL	2	10.45	49	IL6 (18.4-fold, 46 interactions), LDLR (2.5-fold, 3 interactions)
TACROLIMUS	2	3	48	IL10 (2.9-fold, 30 interactions), SPP1 (3.1-fold, 18 interactions)
ZIDOVUDINE	2	3.15	40	CXCL10 (3.4-fold, 10 interactions), IL10 (2.9-fold, 30 interactions)
BEVACIZUMAB	2	1.85	35	MMP9 (2.1-fold, 31 interactions), THBS2 (1.6-fold, 4 interactions)
MERCAPTOPURINE	2	1.7	30	IL2RA (1.7-fold, 12 interactions), VCAM1 (1.7-fold, 18 interactions)
CYCLOPHOSPHAMIDE	2	1.9	24	TNFRSF1A (2-fold, 13 interactions), FAS (1.8-fold, 11 interactions)
PROPYLTHIOURACIL	2	1.95	23	IL2RA (1.7-fold, 12 interactions), MPO (2.2-fold, 11 interactions)
THEOPHYLLINE	2	1.95	23	IL2RA (1.7-fold, 12 interactions), MPO (2.2-fold, 11 interactions)
FLUTAMIDE	2	1.95	23	IL2RA (1.7-fold, 12 interactions), MPO (2.2-fold, 11 interactions)
DIDANOSINE	2	1.8	22	IL2RA (1.7-fold, 12 interactions), TNFRSF1B (1.8-fold, 10 interactions)
STAVUDINE	2	2.7	20	CXCL10 (3.4-fold, 10 interactions), TNFRSF1B (1.8-fold, 10 interactions)
WARFARIN	2	2.15	20	VWF (2.4-fold, 12 interactions), THBD (1.9-fold, 8 interactions)
IMATINIB	2	3.2	20	HGF (4-fold, 14 interactions), PDGFRA (2.4-fold, 6 interactions)
OXALIPLATIN	2	2.75	18	CXCL10 (3.5-fold, 13 interactions), DKK1 (2-fold, 5 interactions)
LISINOPRIL	2	4.2	18	MMP3 (3-fold, 14 interactions), ACE2 (5.4-fold, 4 interactions)
DOXYCYCLINE	2	2	18	MPO (2.2-fold, 11 interactions), MMP7 (1.8-fold, 7 interactions)
RALOXIFENE	2	2.55	18	IL6R (3.1-fold, 9 interactions), PLAT (2-fold, 9 interactions)
PRAVASTATIN	2	2.75	17	LDLR (2.5-fold, 3 interactions), MMP3 (3-fold, 14 interactions)
ATEZOLIZUMAB	2	1.95	16	CD274 (2-fold, 10 interactions), CX3CL1 (1.9-fold, 6 interactions)
VERAPAMIL	2	2.1	15	LDLR (2.5-fold, 3 interactions), IL2RA (1.7-fold, 12 interactions)
ACETYLCYSTEINE	2	2.45	15	LDLR (2.5-fold, 3 interactions), VWF (2.4-fold, 12 interactions)
FILGRASTIM	2	2.05	14	ACP5 (2-fold, 7 interactions), PLAUR (2.1-fold, 7 interactions)
SORAFENIB	2	2.15	14	HMOX1 (1.9-fold, 8 interactions), PDGFRA (2.4-fold, 6 interactions)
SUNITINIB	2	2.15	14	HMOX1 (1.9-fold, 8 interactions), PDGFRA (2.4-fold, 6 interactions)
OCTREOTIDE	2	2.05	13	MPO (2.2-fold, 11 interactions), IGFBP1 (1.9-fold, 2 interactions)
AMIODARONE	2	4.85	9	CALCA (7.8-fold, 6 interactions), SMPD1 (1.9-fold, 3 interactions)
LOVASTATIN	2	2.25	7	LDLR (2.5-fold, 3 interactions), TFPI (2-fold, 4 interactions)
PAROXETINE	2	3.9	6	ADM (3.7-fold, 4 interactions), FKBP5 (4.1-fold, 2 interactions)
ALIROCUMAB	2	2	6	LDLR (2.5-fold, 3 interactions), PCSK9 (1.5-fold, 3 interactions)
EVOLOCUMAB	2	2	6	LDLR (2.5-fold, 3 interactions), PCSK9 (1.5-fold, 3 interactions)
LOMITAPIDE	2	2	6	LDLR (2.5-fold, 3 interactions), PCSK9 (1.5-fold, 3 interactions)
CARBOPLATIN	2	2.9	6	MAD1L1 (3.4-fold, 0 interactions), PDGFRA (2.4-fold, 6 interactions)
PARACERAMOL	2	2.05	4	TNFRSF11A (2-fold, 4 interactions), SULT2A1 (2.1-fold, 0 interactions)
INDOMETHACIN	2	2.85	4	ADM (3.7-fold, 4 interactions), FST (2-fold, 0 interactions)
ETHOXZOLAMIDE	2	2.05	0	CA3 (1.7-fold, 0 interactions), CA5A (2.4-fold, 0 interactions)
