# Supplementary material for: Prognostic tools and candidate drugs based on plasma proteomics of patients with severe COVID-19 complications
Source: Nat Commun. 2022 Feb 17;13:946. doi: 10.1038/s41467-022-28639-4 (PMC8854716; doi:10.1038/s41467-022-28639-4)
Supplement: Supplementary file 8 — Supplementary Data 5 [file 41467_2022_28639_MOESM8_ESM.xlsx]

## Sheet: Supplementary Data 5
Supplementary Data 5. Extracted data from the US MGH cohort for validation of the COVID-19 molecular severity score and the 4-marker clinical score.
		WHO grading (Acuity)					Severity (A1/A2)					Death (A1)					Outcomes after D0				Day 0 Clinical Data									Day 0 Olink Data													Day 3 Clinical Data
Subject ID	COVID	WHO day 0	WHO day 3	WHO day 7	WHO day 28	WHO Max	Severity (A1/A2) day 0	Severity (A1/A2) day 3	Severity (A1/A2) day 7	Severity (A1/A2) day 28	Severity (A1/A2) Max	Death (A1) day 0	Death (A1) day 3	Death (A1) day 7	Death (A1) day 28	Death (A1) Max	Severity (A1/A2) D3-D28	Death (A1) D3-D28	Severity (A1/A2) D7-D28	Death (A1) D7-D28	Clinical Score	Lymphocytes Scole	Neutrophils Score	CRP Score	Creatinine Score	Absolute Lymphocytes	Absolute Neutrophils	CRP	Creatinine	Molecular Severity score	AREG	HGF	IL18R1	IL1RL1	IL6	KRT19	PTX3	SMOC1	TNC	TNFRSF10B	CLEC4C	MSTN	Clinical Score	Lymphocytes Scole	Neutrophils Score	CRP Score	Creatinine Score	Absolute Lymphocytes	Absolute Neutrophils
46	1	2	1	1	1	1	1	1	1	1	1	0	1	1	1	1	1	1			2	0	1	0	1	2+	4.0-7.99	0-19.9	1.20-1.79	5.04966	5.3007	7.2785	5.5319	2.3715	3.69827	4.226	4.6892	4.4733	1.9697	4.3553	1.7449	2.3616
202	1	2	1	1	1	1	1	1	1	1	1	0	1	1	1	1	1	1			8	2	2	3	1	0.00-0.49	12.0+	100-179	3+	199.724	7.6204	10.1037	7.7213	6.459	10.9471	6.917	8.0251	7.4864	5.5094	8.5793	0.7442	-0.1542
318	1	2	1	1	1	1	1	1	1	1	1	0	1	1	1	1	1	1			7	2	2	2	1	0.50-0.99	12.0+	60-99.9	1.80-2.99	95.5234	6.5976	9.4665	6.6028	3.8723	10.4634	5.7462	6.7362	5.7258	4.5766	6.9004	-0.7673	0.9493
329	1	2	1	1	1	1	1	1	1	1	1	0	1	1	1	1	1	1			8	2	2	3	1	0.50-0.99	8.0-11.99	100-179	1.80-2.99	43.1359	6.0006	8.0142	6.4235	4.2925	7.24988	7.5608	7.5496	6.1821	3.8976	5.8424	1.1778	0.5632
56	1	3	1	1	1	1	0	1	1	1	1	0	1	1	1	1	1	1												19.7582	5.6446	8.0684	5.9461	4.7527	8.0867	4.0575	6.1806	4.9442	4.8203	4.1607	2.695	0.0286
75	1	3	1	1	1	1	0	1	1	1	1	0	1	1	1	1	1	1												127.56	5.6395	10.186	7.4879	5.0565	8.2382	3.0254	7.7733	6.2717	7.3047	7.1136	0.1441	-0.5148
141	1	3	1	1	1	1	0	1	1	1	1	0	1	1	1	1	1	1			3	0	1	2	0	1.50-1.99	4.0-7.99	60-99.9	0.80-1.19	9.50099	3.7011	7.7594	6.3111	4.3713	6.04307	2.2928	6.1154	4.7682	3.8843	4.9051	2.3643	1.1699	6	1	1	3	1	1.00-1.49	4.0-7.99
167	1	3	1	1	1	1	0	1	1	1	1	0	1	1	1	1	1	1			8	2	2	3	1	0.00-0.49	12.0+	100-179	1.20-1.79	80.9045	5.8174	8.3032	7.508	5.9962	6.76437	3.876	7.5668	5.9258	4.1686	5.8941	0.3677	-0.6799
315	1	3	1	1	1	1	0	1	1	1	1	0	1	1	1	1	1	1			7	2	1	3	1	0.50-0.99	4.0-7.99	100-179	3+	66.0129	5.1668	8.1095	6.9906	3.7518	8.24055	5.4113	7.154	6.7798	4.8377	6.3467	0.8995	-0.4311
365	1	3	1	1	1	1	0	1	1	1	1	0	1	1	1	1	1	1			6	0	2	3	1	1.50-1.99	12.0+	100-179	3+	88.6593	6.7607	10.1167	7.8211	5.4437	7.0998	6.2445	7.3233	5.7735	6.4357	8.098	0.628	0.655
217	1	2	2	1	1	1	1	1	1	1	1	0	0	1	1	1	1	1	1	1	6	2	2	1	1	0.50-0.99	8.0-11.99	20-59.0	1.80-2.99	27.5577	4.5668	7.9618	5.9297	1.4613	5.42972	2.2461	6.8497	5.2979	4.847	4.5833	0.3972	-0.1313		2	1		1	0.50-0.99	4.0-7.99
371	1	2	2	1	1	1	1	1	1	1	1	0	0	1	1	1	1	1	1	1	6	2	1	3	0	0.50-0.99	4.0-7.99	180+	0-0.79	43.6815	5.6122	8.5316	7.3407	3.4555	6.5943	6.2458	6.8288	6.1699	3.5665	5.0667	1.1309	-0.1464	6	2	1	3	0	0.50-0.99	4.0-7.99
83	1	2	2	1	1	1	1	1	1	1	1	0	0	1	1	1	1	1	1	1	6	2	1	3	0	0.50-0.99	4.0-7.99	100-179	0-0.79	11.4314	3.9158	7.3019	7.1776	2.3982	5.67103	3.7741	6.7487	5.205	2.0103	4.2557	1.921	0.7408	5	1	1	3	0	1.00-1.49	4.0-7.99
203	1	2	2	1	1	1	1	1	1	1	1	0	0	1	1	1	1	1	1	1	6	2	1	3	0	0.00-0.49	4.0-7.99	100-179	0.80-1.19	32.7601	5.3863	8.3877	7.1964	4.6493	7.7706	5.7463	7.2695	6.417	2.9945	4.8236	1.0782	0.9823		2	1		0	0.50-0.99	4.0-7.99
324	1	3	3	1	1	1	0	0	1	1	1	0	0	1	1	1	1	1	1	1	8	2	2	3	1	0.50-0.99	12.0+	180+	3+	60.4986	4.4649	9.8195	7.7413	3.7106	6.3317	3.9738	6.9453	6.9956	5.9399	7.5277	1.3142	-0.4618	8	2	2	3	1	0.50-0.99	8.0-11.99
127	1	3	3	1	1	1	0	0	1	1	1	0	0	1	1	1	1	1	1	1	5	2	1	1	1	0.00-0.49	4.0-7.99	20-59.0	1.20-1.79	23.7272	4.0807	7.4199	5.8489	2.7118	6.6556	1.4849	6.7238	5.5259	4.8333	4.2664	1.3691	-0.5958		2	0			0-0.49	1.0-3.99
160	1	3	3	1	1	1	0	0	1	1	1	0	0	1	1	1	1	1	1	1	6	2	1	3	0	0.50-0.99	4.0-7.99	180+	0.80-1.19	43.738	5.5395	7.9216	5.6834	2.8762	6.26435	5.4526	5.9721	5.7985	2.8406	6.4158	0.346	-0.2947
281	1	3	3	1	1	1	0	0	1	1	1	0	0	1	1	1	1	1	1	1	5	2	0	2	1	0.00-0.49	1.0-3.99	60-99.9	1.20-1.79	26.357	5.4254	7.4325	6.3661	3.1065	6.04692	6.2197	7.3803	6.2497	4.8301	5.9919	2.4955	-0.1259
267	1	2	2	2	1	1	1	1	1	1	1	0	0	0	1	1	1	1	1	1	7	2	2	3	0	0.50-0.99	8.0-11.99	180+	0.80-1.19	17.6203	4.1273	8.0868	6.25	2.6472	7.61367	5.0081	6.0607	4.7274	2.9597	5.0098	0.8386	1.3812		1	2		1	1.00-1.49	8.0-11.99
15	1	2	2	2	1	1	1	1	1	1	1	0	0	0	1	1	1	1	1	1	7	2	2	3	0	0.00-0.49	12.0+	180+	0.80-1.19	20.8351	5.007	8.3622	6.0606	3.5731	7.36712	3.4516	6.3215	5.1149	4.5671	5.8403	1.7064	0.6648	6	2	2	2	0	0.50-0.99	12.0+
263	1	2	2	2	1	1	1	1	1	1	1	0	0	0	1	1	1	1	1	1	6	2	1	3	0	0.00-0.49	4.0-7.99	100-179	0-0.79	31.4293	4.6209	8.8233	7.1243	4.1204	6.64677	3.4994	7.0169	4.7991	3.8783	4.6495	0.8691	0.2186	6	2	1	3	0	0.50-0.99	4.0-7.99
221	1	2	2	2	1	1	1	1	1	1	1	0	0	0	1	1	1	1	1	1	7	2	1	3	1	0.50-0.99	4.0-7.99	100-179	3+	11.6291	5.2416	7.6875	6.8524	1.8317	7.16453	3.4659	5.2791	5.956	4.9538	6.3097	2.8242	1.0449				3	1
354	1	2	2	2	1	1	1	1	1	1	1	0	0	0	1	1	1	1	1	1	7	2	1	3	1	0.50-0.99	4.0-7.99	180+	1.20-1.79	27.9648	3.9044	8.413	6.6477	3.155	6.35273	4.1638	6.4807	5.6161	3.8767	5.5473	1.5476	-0.3272	4	0	0	3	1	1.50-1.99	1.0-3.99
106	1	2	2	2	1	1	1	1	1	1	1	0	0	0	1	1	1	1	1	1	6	2	1	3	0	0.50-0.99	4.0-7.99	100-179	0-0.79	14.8445	4.5455	6.9368	7.0592	2.4562	6.31708	4.794	7.1935	5.229	2.9353	4.0515	1.3415	1.1784	5	1	1	3	0	1.00-1.49	4.0-7.99
32	1	2	2	2	1	1	1	1	1	1	1	0	0	0	1	1	1	1	1	1	6	2	1	3	0	0.00-0.49	4.0-7.99	100-179	0-0.79	27.5831	4.815	7.388	7.0376	3.9955	7.95935	4.2165	6.7612	5.8102	3.8988	4.9115	1.1777	0.6096		2	1		0	0.50-0.99	4.0-7.99
53	1	2	2	2	1	1	1	1	1	1	1	0	0	0	1	1	1	1	1	1	7	2	2	3	0	0.00-0.49	8.0-11.99	180+	0.80-1.19	26.7406	5.5848	7.8234	7.3735	2.8185	11.0601	5.7233	5.9322	5.1504	3.3947	5.5332	1.649	0.9479	6	0	2	3	1	1.50-1.99	12.0+
285	1	2	2	2	1	1	1	1	1	1	1	0	0	0	1	1	1	1	1	1	6	2	2	2	0	0.50-0.99	8.0-11.99	60-99.9	0.80-1.19	19.5697	4.0419	7.5293	6.1019	3.1474	8.76417	2.7082	5.6299	3.938	3.5495	3.9167	0.4129	0.8714		0	2		1	1.50-1.99	8.0-11.99
346	1	2	2	2	1	1	1	1	1	1	1	0	0	0	1	1	1	1	1	1	6	2	1	2	1	0.00-0.49	4.0-7.99	60-99.9	1.20-1.79	30.548	5.1595	8.5629	7.942	4.884	7.27245	5.7151	6.8639	5.8348	2.4639	4.9515	1.1267	0.9373	6	0	2	3	1	1.50-1.99	8.0-11.99
45	1	2	2	2	1	1	1	1	1	1	1	0	0	0	1	1	1	1	1	1	7	2	1	3	1	0.00-0.49	4.0-7.99	100-179	3+	21.9103	6.3977	7.6749	6.8652	3.2235	7.5499	7.2901	6.8597	5.2789	4.1424	6.5571	1.9148	1.546	7	2	1	3	1	0.50-0.99	4.0-7.99
80	1	2	2	2	1	1	1	1	1	1	1	0	0	0	1	1	1	1	1	1	5	2	0	3	0	0.50-0.99	1.0-3.99	100-179	0.80-1.19	30.4511	4.9758	8.4616	6.8879	3.6583	5.86952	5.2648	8.1391	6.6776	4.3937	5.3519	1.4304	0.6488		1	0		0	1.00-1.49	0-0.99
153	1	2	2	2	1	1	1	1	1	1	1	0	0	0	1	1	1	1	1	1	6	2	1	3	0	0.00-0.49	4.0-7.99	180+	0-0.79	22.4525	5.1613	7.1236	6.5584	3.562	6.61362	5.8852	5.9932	6.1431	2.2231	4.252	1.9078	-0.1823	6	2	1	3	0	0.50-0.99	4.0-7.99
274	1	2	2	2	1	1	1	1	1	1	1	0	0	0	1	1	1	1	1	1	7	2	1	3	1	0.00-0.49	4.0-7.99	100-179	1.20-1.79	47.4359	6.0584	8.8797	6.7687	4.5052	12.1818	3.8037	7.3315	6.1449	3.7253	6.5994	2.0297	0.0342	6	2	1	3	0	0.50-0.99	4.0-7.99
155	1	2	2	2	2	2	1	1	1	1	1	0	0	0	0	0					5	1	1	3	0	1.00-1.49	4.0-7.99	100-179	0.80-1.19	19.8304	4.8357	7.8738	6.0332	2.0569	5.5789	4.2335	6.9015	4.4261	2.817	4.9128	0.5916	0.723	6	2	1	3	0	0.50-0.99	4.0-7.99
42	1	2	2	2	2	2	1	1	1	1	1	0	0	0	0	0					5	2	0	3	0	0.50-0.99	1.0-3.99	100-179	0-0.79	11.3213	4.2816	8.1729	7.6585	3.578	6.0602	4.1748	6.8053	6.1012	2.1939	4.6558	2.5666	1.1679	6	2	1	3	0	0-0.49	4.0-7.99
222	1	2	2	2	2	2	1	1	1	1	1	0	0	0	0	0							2	3	0		12.0+	180+	0.80-1.19	23.1535	4.1865	8.1282	7.0529	4.9525	6.93088	3.0316	6.2005	4.7802	3.1389	4.3639	1.2879	0.199	7	2	1	3	1	0.50-0.99	4.0-7.99
383	1	2	2	2	2	2	1	1	1	1	1	0	0	0	0	0					5	2	1	2	0	0.50-0.99	4.0-7.99	60-99.9	0.80-1.19	26.6279	6.1069	7.2388	6.442	3.9528	4.98935	5.2824	7.0022	4.416	3.603	5.5912	1.0673	0.3879		2	2		1	0.50-0.99	8.0-11.99
171	1	2	2	2	2	2	1	1	1	1	1	0	0	0	0	0					6	2	1	3	0	0.50-0.99	4.0-7.99	180+	0-0.79	19.4409	4.2758	7.6455	7.6315	3.0575	6.47982	3.8423	6.2627	5.4546	2.2833	3.9637	1.0527	0.5646		2	1		1	0.50-0.99	4.0-7.99
364	1	2	2	2	2	2	1	1	1	1	1	0	0	0	0	0					6	2	1	3	0	0.00-0.49	4.0-7.99	180+	0.80-1.19	24.7638	6.3273	7.7563	6.0148	3.4322	7.1281	5.6818	7.372	5.5656	4.1395	5.027	1.1538	1.2748	6	2	1	3	0	0.50-0.99	4.0-7.99
143	1	2	2	2	2	2	1	1	1	1	1	0	0	0	0	0					6	1	2	3	0	1.00-1.49	12.0+	100-179	0.80-1.19	23.1343	4.459	8.9543	7.1166	3.1295	6.551	4.1702	6.2164	3.7554	4.1542	4.617	0.4429	1.1179	7	2	2	3	0	0.50-0.99	12.0+
154	1	2	2	2	2	2	1	1	1	1	1	0	0	0	0	0					6	1	2	3	0	1.00-1.49	8.0-11.99	100-179	0-0.79	31.8862	5.4398	9.4311	8.234	6.7507	6.6558	4.4328	7.1117	6.5996	1.7395	6.5321	2.3901	0.2056	6	1	1	3	1	1.00-1.49	4.0-7.99
251	1	2	2	2	2	2	1	1	1	1	1	0	0	0	0	0					6	2	0	3	1	0.00-0.49	1.0-3.99	100-179	1.80-2.99	22.2306	4.2915	7.3849	6.7881	3.9655	7.57843	5.5302	6.4932	5.5466	2.8489	5.6374	0.5924	1.6716	8	2	2	3	1	0.50-0.99	8.0-11.99
54	1	2	2	2	2	2	1	1	1	1	1	0	0	0	0	0					7	1	2	3	1	1.00-1.49	8.0-11.99	100-179	1.80-2.99	31.6307	6.2931	7.9086	7.6142	3.1507	7.72352	5.2036	6.0556	5.4546	4.029	6.0801	0.9238	1.0123	4	0	0	3	1	2+	1.0-3.99
139	1	2	2	2	2	2	1	1	1	1	1	0	0	0	0	0					7	2	1	3	1	0.50-0.99	4.0-7.99	100-179	1.20-1.79	10.816	4.1783	7.0875	6.5845	2.7519	7.00778	6.2939	6.1949	4.5863	3.5821	4.1443	1.7752	1.8369	6	2	1	3	0	0.50-0.99	4.0-7.99
193	1	2	2	2	2	2	1	1	1	1	1	0	0	0	0	0					5	1	1	3	0	1.00-1.49	4.0-7.99	100-179	0-0.79	14.0513	5.9449	7.9772	6.7807	2.338	7.6165	4.0184	4.4388	4.7186	1.9803	4.9359	1.7958	0.7288	6	2	1	3	0	0.50-0.99	4.0-7.99
311	1	2	2	2	2	2	1	1	1	1	1	0	0	0	0	0					5	1	1	3	0	1.00-1.49	4.0-7.99	100-179	0-0.79	20.7201	6.0009	7.7057	6.2008	2.6769	7.35318	4.4714	5.8117	4.8615	2.3556	4.9064	1.0559	0.667	6	1	1	3	1	1.00-1.49	4.0-7.99
259	1	2	2	2	2	2	1	1	1	1	1	0	0	0	0	0					5	1	1	3	0	1.00-1.49	4.0-7.99	100-179	0.80-1.19	22.0108	6.0538	7.7497	7.1844	2.7668	7.15007	5.3856	6.627	4.838	1.8867	4.5388	1.661	0.2549	6	1	1	3	1	1.00-1.49	4.0-7.99
49	1	2	2	2	2	2	1	1	1	1	1	0	0	0	0	0					6	1	2	3	0	1.00-1.49	8.0-11.99	100-179	0-0.79	32.6822	5.2294	8.4324	7.1138	3.3906	7.59005	4.2898	5.8969	5.8092	3.9457	5.75	1.5926	-0.1639		2	2		0	0-0.49	12.0+
295	1	2	2	2	2	2	1	1	1	1	1	0	0	0	0	0					5	1	1	3	0	1.00-1.49	4.0-7.99	100-179	0-0.79	7.70158	2.7971	6.3769	6.3052	4.0347	4.84175	0.8413	5.4763	4.4236	3.1475	3.2072	1.16	1.24					1
358	1	2	2	2	2	2	1	1	1	1	1	0	0	0	0	0					7	2	2	3	0	0.00-0.49	8.0-11.99	180+	0.80-1.19	12.4503	4.0278	6.6076	5.4417	3.209	6.65295	3.0821	6.3011	4.5392	2.822	4.2641	1.2852	0.8281	5	2	0	3	0	0.50-0.99	1.0-3.99
344	1	2	2	2	2	2	1	1	1	1	1	0	0	0	0	0					5	1	1	3	0	1.00-1.49	4.0-7.99	180+	0.80-1.19	48.7087	6.4582	8.4248	6.9391	2.9042	7.94238	4.6922	6.0967	5.79	2.6377	6.0968	0.6042	-0.22	8	2	2	3	1	0.50-0.99	8.0-11.99
312	1	2	2	2	2	2	1	1	1	1	1	0	0	0	0	0					6	2	1	2	1	0.00-0.49	4.0-7.99	60-99.9	1.20-1.79	40.6645	6.3347	8.1485	6.8717	3.5177	8.70847	7.0905	6.4427	6.0137	2.8826	5.3899	1.1749	0.4138		2	0		0	0-0.49	1.0-3.99
353	1	2	2	2	2	2	1	1	1	1	1	0	0	0	0	0					6	2	1	3	0	0.00-0.49	4.0-7.99	180+	0.80-1.19	30.7911	5.2713	8.45	6.221	2.413	7.34693	5.3923	6.8538	5.0003	3.9466	4.8662	0.7024	0.561	6	2	1	2	1	0-0.49	4.0-7.99
244	1	2	2	2	2	2	1	1	1	1	1	0	0	0	0	0					3	0	0	2	1	2+	1.0-3.99	60-99.9	1.20-1.79	13.2903	3.613	7.9069	6.5776	2.3302	5.2763	0.7586	5.4368	4.8636	2.8807	4.8618	0.6886	0.7479	2	0	0	2	0	2+	1.0-3.99
206	1	2	2	2	2	2	1	1	1	1	1	0	0	0	0	0					6	1	1	3	1	1.00-1.49	4.0-7.99	100-179	3+	38.0835	6.6503	8.2035	7.3274	5.1507	8.23563	7.7098	7.5505	5.4788	4.4424	6.3769	0.6771	2.2459	6	1	1	3	1	1.00-1.49	4.0-7.99
288	1	2	2	2	2	2	1	1	1	1	1	0	0	0	0	0					7	2	2	3	0	0.50-0.99	8.0-11.99	180+	0-0.79	38.3133	5.3847	7.9389	6.0786	3.7789	6.15045	4.9003	6.4355	4.9539	3.8579	5.8821	0.6792	-0.1265	6	2	1	3	0	0.50-0.99	4.0-7.99
224	1	2	2	2	2	2	1	1	1	1	1	0	0	0	0	0					6	2	1	3	0	0.00-0.49	4.0-7.99	180+	0-0.79	49.5265	5.5287	8.2588	6.266	3.7226	7.317	5.1384	7.2786	5.3963	4.3565	5.6919	0.8916	-0.3609		2	0		0	0.50-0.99	1.0-3.99
52	1	2	2	2	2	2	1	1	1	1	1	0	0	0	0	0					6	2	1	3	0	0.00-0.49	4.0-7.99	180+	0.80-1.19	16.1048	4.7833	7.0413	6.5599	2.987	6.52877	4.2274	5.9472	5.276	3.5599	4.3439	1.5415	0.6906	7	2	1	3	1	0.50-0.99	4.0-7.99
182	1	2	2	2	2	2	1	1	1	1	1	0	0	0	0	0					2	2	0	0	0	0.50-0.99	0-0.99	0-19.9	0-0.79	7.98641	3.1721	6.6534	7.7504	2.392	5.62308	2.6829	5.2791	5.15	1.8644	3.8176	1.3286	1.5533		2	0		0	0.50-0.99	0-0.99
291	1	2	2	2	2	2	1	1	1	1	1	0	0	0	0	0					6	2	1	3	0	0.00-0.49	4.0-7.99	180+	0-0.79	46.1827	7.0207	8.2922	7.2206	4.0953	10.3806	6.1649	7.2239	5.8363	2.944	5.4038	1.5056	0.3523	6	2	1	3	0	0-0.49	4.0-7.99
37	1	2	2	2	2	2	1	1	1	1	1	0	0	0	0	0					6	1	1	3	1	1.00-1.49	4.0-7.99	100-179	1.20-1.79	16.7636	4.3986	7.5973	7.2819	4.2531	6.79902	4.2518	7.0231	4.9281	2.8208	4.9249	1.5576	1.1636			0	3	1		1.0-3.99
36	1	2	2	2	2	2	1	1	1	1	1	0	0	0	0	0					7	2	1	3	1	0.50-0.99	4.0-7.99	180+	1.80-2.99	26.7497	5.8646	8.1381	7.9172	5.1311	8.41812	6.74	7.5114	6.3133	3.7355	5.5512	1.792	1.7892	7	2	1	3	1	0.50-0.99	4.0-7.99
79	1	2	2	2	2	2	1	1	1	1	1	0	0	0	0	0					5	0	2	3	0	1.50-1.99	8.0-11.99	180+	0.80-1.19	33.6699	6.1401	8.0396	5.8816	3.1678	8.09497	5.0604	5.3325	5.6272	3.0198	5.8114	0.6413	0.447	7	2	2	3	0	0.50-0.99	8.0-11.99
345	1	2	2	2	2	2	1	1	1	1	1	0	0	0	0	0					7	1	2	3	1	1.00-1.49	8.0-11.99	180+	1.80-2.99	63.2071	7.0078	9.0065	7.5368	4.8232	8.47285	7.0707	7.4683	7.1105	5.3915	7.618	1.6609	0.6763	8	2	2	3	1	0.50-0.99	8.0-11.99
356	1	2	2	2	2	2	1	1	1	1	1	0	0	0	0	0					7	2	2	3	0	0.50-0.99	8.0-11.99	100-179	0.80-1.19	14.9913	3.582	9.1063	6.9433	2.0536	9.68323	2.9643	5.8155	5.295	3.8341	4.1757	1.5151	1.3634				3	0
161	1	2	2	2	2	2	1	1	1	1	1	0	0	0	0	0					7	1	2	3	1	1.00-1.49	12.0+	180+	1.20-1.79	36.4921	7.322	10.9577	8.1484	7.9216	12.4	2.7545	7.5324	6.7694	5.511	7.0006	3.7054	1.1791				3	1
39	1	2	2	2	5	2	1	1	1	0	1	0	0	0	0	0					4	2	1	1	0	0.50-0.99	4.0-7.99	20-59.0	0.80-1.19	5.41723	3.2154	7.9137	7.0833	2.4687	5.49915	2.9162	6.557	4.224	1.4786	3.785	2.5383	1.6148	4	0	1	3	0	1.50-1.99	4.0-7.99
29	1	2	2	2	5	2	1	1	1	0	1	0	0	0	0	0					5	1	1	3	0	1.00-1.49	4.0-7.99	100-179	0.80-1.19	11.804	4.1981	7.7303	6.6423	2.99	5.31958	3.685	5.8159	4.6569	3.0257	3.2048	1.3409	0.9904		2	2		0	0.50-0.99	12.0+
135	1	2	2	2	5	2	1	1	1	0	1	0	0	0	0	0					6	0	2	3	1	1.50-1.99	12.0+	180+	1.20-1.79	30.8192	5.4457	9.3137	7.0054	4.6782	6.56137	4.7574	6.3127	6.0938	3.4249	6.1634	1.0681	0.9917	7	1	2	3	1	1.00-1.49	12.0+
12	1	2	2	2	5	2	1	1	1	0	1	0	0	0	0	0					6	2	1	3	0	0.50-0.99	4.0-7.99	180+	0-0.79	10.7234	4.3832	7.6134	7.0241	2.3633	6.18602	2.9491	5.2086	4.4818	2.5224	3.76	1.7549	0.6981	8	2	2	3	1	0-0.49	8.0-11.99
334	1	2	2	2	5	2	1	1	1	0	1	0	0	0	0	0					7	2	1	3	1	0.50-0.99	4.0-7.99	100-179	3+	18.3007	6.285	8.4372	8.143	3.5685	6.7811	7.2811	7.3865	6.6453	4.0702	8.0284	1.6034	3.3342	7	2	1	3	1	0.50-0.99	4.0-7.99
196	1	2	2	2	5	2	1	1	1	0	1	0	0	0	0	0					4	2	0	2	0	0.50-0.99	1.0-3.99	60-99.9	0-0.79	17.5832	4.6659	7.6836	7.1226	3.4722	7.30475	4.5322	6.068	5.3522	2.8569	4.3489	1.6505	0.7587		2	1		0	0.50-0.99	4.0-7.99
211	1	2	2	2	5	2	1	1	1	0	1	0	0	0	0	0					5	2	0	2	1	0.50-0.99	1.0-3.99	60-99.9	1.80-2.99	19.6749	4.7309	7.7689	7.2825	4.3633	6.10952	5.3711	6.7222	5.4294	2.7006	5.4739	2.3982	0.1957		2	1		0	0.50-0.99	4.0-7.99
352	1	2	2	2	5	2	1	1	1	0	1	0	0	0	0	0					3	1	1	1	0	1.00-1.49	4.0-7.99	20-59.0	0.80-1.19	30.6091	6.4089	8.6181	7.0354	2.8543	5.8296	5.4282	5.9992	5.7299	4.0504	5.6824	1.3142	0.3413		2	0		0	0.50-0.99	1.0-3.99
146	1	2	2	2	5	2	1	1	1	0	1	0	0	0	0	0					7	2	2	3	0	0.50-0.99	8.0-11.99	180+	0-0.79	31.5038	5.5005	8.5584	7.1086	2.7541	6.51185	4.0619	4.9982	5.2054	5.4275	4.7866	0.4551	0.5726	6	2	1	3	0	0.50-0.99	4.0-7.99
165	1	2	2	2	5	2	1	1	1	0	1	0	0	0	0	0					5	1	1	3	0	1.00-1.49	4.0-7.99	100-179	0-0.79	10.8362	3.8579	7.9275	6.0413	2.7268	5.80243	2.7034	6.2026	5.1894	3.2442	4.1474	1.5114	1.1816	7	2	2	3	0	0.50-0.99	8.0-11.99
355	1	2	2	2	5	2	1	1	1	0	1	0	0	0	0	0					7	2	2	3	0	0.50-0.99	8.0-11.99	180+	0-0.79	38.6884	5.3776	8.5209	7.0141	2.5013	7.52668	5.0312	6.3308	6.4812	3.588	5.3765	0.568	0.434	6	2	1	3	0	0.50-0.99	4.0-7.99
349	1	2	2	2	5	2	1	1	1	0	1	0	0	0	0	0					6	2	1	3	0	0.50-0.99	4.0-7.99	180+	0.80-1.19	20.4301	5.628	8.4779	6.4262	1.9033	7.22487	3.8329	5.0158	5.6041	3.1503	5.2209	1.1428	0.6488		2	1		0	0.50-0.99	4.0-7.99
328	1	2	2	2	5	2	1	1	1	0	1	0	0	0	0	0					1	0	1	0	0	1.50-1.99	4.0-7.99	0-19.9	0.80-1.19	9.50222	3.1649	6.3008	6.6373	6.4359	2.69915	0.8261	6.2094	5.0051	1.4762	3.5578	1.2144	0.7516	5	1	1	3	0	1.00-1.49	4.0-7.99
241	1	2	2	2	5	2	1	1	1	0	1	0	0	0	0	0					6	2	1	3	0	0.50-0.99	4.0-7.99	180+	0.80-1.19	17.4957	5.2617	7.7152	6.3736	3.6234	7.79882	5.9212	4.8773	4.5158	3.175	4.1503	1.3721	1.0525	6	2	1	3	0	0.50-0.99	4.0-7.99
380	1	2	2	2	5	2	1	1	1	0	1	0	0	0	0	0					7	2	2	3	0	0.50-0.99	8.0-11.99	180+	0.80-1.19	23.9123	4.8069	9.6881	7.5194	4.9448	7.25523	4.5313	6.7596	5.6404	3.6223	4.8348	0.741	2.0202	5	1	1	3	0	1.00-1.49	4.0-7.99
341	1	2	2	2	5	2	1	1	1	0	1	0	0	0	0	0					6	2	1	3	0	0.50-0.99	4.0-7.99	180+	0.80-1.19	22.1035	3.6313	7.0521	6.1697	3.48	6.41355	3.3688	6.2614	4.562	2.7805	4.1617	0.4492	0.1946		2	2		0	0.50-0.99	8.0-11.99
348	1	3	2	2	1	1	0	1	1	1	1	0	0	0	1	1	1	1	1	1	7	2	1	3	1	0.50-0.99	4.0-7.99	180+	1.20-1.79	18.1582	4.189	7.8743	6.3639	3.612	5.93192	5.3855	7.0014	5.0501	2.9533	4.8141	1.4937	0.7763	7	2	2	3	0	0.50-0.99	8.0-11.99
102	1	4	2	2	1	1	0	1	1	1	1	0	0	0	1	1	1	1	1	1	4	2	0	2	0	0.00-0.49	1.0-3.99	60-99.9	0-0.79	4.31009	2.5727	6.0904	6.53	1.7504	4.79667	1.8783	5.0022	4.6783	2.3978	3.5389	2.3883	1.2434	7	2	1	3	1	0-0.49	4.0-7.99
261	1	3	2	2	2	2	0	1	1	1	1	0	0	0	0	0	1	0			8	2	2	3	1	0.50-0.99	8.0-11.99	180+	1.20-1.79	49.0239	4.5854	8.8855	7.4041	3.8185	6.98492	4.5529	6.6898	5.6269	4.0646	5.079	0.2437	0.0638	7	2	2	3	0	0.50-0.99	12.0+
97	1	3	2	2	2	2	0	1	1	1	1	0	0	0	0	0	1	0			3	1	0	2	0	1.00-1.49	1.0-3.99	60-99.9	0-0.79	14.0803	3.9581	7.9318	7.9532	3.1481	5.53798	4.1954	5.3974	5.4103	2.9455	4.1648	1.6276	0.8697	4	0	1	2	1	2+	4.0-7.99
121	1	3	2	2	2	2	0	1	1	1	1	0	0	0	0	0	1	0			4	1	0	2	1	1.00-1.49	1.0-3.99	60-99.9	1.20-1.79	8.41183	3.5362	7.6663	7.0692	2.7089	6.1094	2.8197	6.7522	4.9949	3.4332	4.3462	2.7302	1.0122	4	1	0	3	0	1.00-1.49	1.0-3.99
14	1	3	2	2	2	2	0	1	1	1	1	0	0	0	0	0	1	0			7	2	1	3	1	0.00-0.49	4.0-7.99	100-179	1.80-2.99	12.4387	3.1101	7.6993	7.9259	3.8045	6.71787	5.0049	6.3594	6.0169	4.4704	5.0979	2.0185	1.9494	6	2	0	3	1	0.50-0.99	1.0-3.99
382	1	4	2	2	2	2	0	1	1	1	1	0	0	0	0	0	1	0			6	2	1	3	0	0.50-0.99	4.0-7.99	100-179	0-0.79	8.50026	2.2736	6.3924	7.3719	2.1503	5.51457	2.0445	5.7179	3.6328	1.2289	3.7992	1.5374	0.3128	6	2	1	3	0	0.50-0.99	4.0-7.99
321	1	3	2	2	5	2	0	1	1	0	1	0	0	0	0	0	1	0			6	1	2	3	0	1.00-1.49	8.0-11.99	180+	0-0.79	8.91965	2.9429	6.8844	7.385	1.8371	6.66108	2.3515	4.0183	4.213	2.8272	3.5449	1.1932	1.0259	6	2	1	3	0	0.50-0.99	4.0-7.99
250	1	3	2	2	5	2	0	1	1	0	1	0	0	0	0	0	1	0			6	2	1	3	0	0.50-0.99	4.0-7.99	180+	0-0.79	16.909	4.8375	8.1333	6.7201	2.5548	6.25122	4.154	5.3262	4.3429	2.1803	4.3689	0.9892	0.6252	6	2	1	3	0	0.50-0.99	4.0-7.99
319	1	3	2	2	5	2	0	1	1	0	1	0	0	0	0	0	1	0			7	2	2	3	0	0.50-0.99	8.0-11.99	180+	0-0.79	18.2867	4.5392	7.7696	8.1765	3.2044	4.75815	4.5511	6.6045	6.4023	2.6885	5.188	0.6525	1.7385		2	2		0	0.50-0.99	8.0-11.99
314	1	3	3	2	2	2	0	0	1	1	1	0	0	0	0	0	1	0	1	0	6	2	1	3	0	0.50-0.99	4.0-7.99	180+	0.80-1.19	11.7466	4.2671	6.8612	6.0093	3.0598	5.56973	2.706	6.3987	4.9946	2.5362	4.0136	1.2481	0.9268	6	2	1	3	0	0.50-0.99	4.0-7.99
375	1	2	5	2	2	2	1	0	1	1	1	0	0	0	0	0					6	2	1	3	0	0.00-0.49	4.0-7.99	100-179	0.80-1.19	34.5191	6.3157	8.168	7.5646	3.9083	6.50742	6.1784	7.0715	5.4372	3.1417	5.3089	1.3278	0.3739	5	1	1	3	0	1.00-1.49	4.0-7.99
156	1	5	5	2	2	2	0	0	1	1	1	0	0	0	0	0	1	0	1	0				2	0			60-99.9	0.80-1.19	3.81651	3.2906	7.1563	6.6829	2.9073	4.26805	1.6446	6.365	5.2181	2.2711	4.2706	2.5918	2.3586	5	1	1	3	0	1.00-1.49	4.0-7.99
363	1	2	2	3	5	2	1	1	0	0	1	0	0	0	0	0					5	1	1	3	0	1.00-1.49	4.0-7.99	180+	0-0.79	22.562	6.8393	7.7444	6.5154	2.4833	6.90043	7.2586	6.1461	5.0561	3.1196	5.6105	1.9004	0.6427	7	2	2	3	0	0.50-0.99	8.0-11.99
74	1	2	2	3	5	2	1	1	0	0	1	0	0	0	0	0					4	1	1	2	0	1.00-1.49	4.0-7.99	60-99.9	0-0.79	15.8588	5.3984	8.3742	7.1784	2.8718	6.1298	4.8668	6.3079	5.8816	2.4927	5.192	1.8832	1.0811	4	0	1	3	0	1.50-1.99	4.0-7.99
123	1	3	3	3	1	1	0	0	0	1	1	0	0	0	1	1	1	1	1	1	7	2	2	3	0	0.50-0.99	8.0-11.99	180+	0.80-1.19	47.5868	6.4951	8.9497	7.022	4.3874	8.2797	6.162	6.4299	5.4438	5.3546	6.2237	1.4054	0.3992	7	2	2	3	0	0.50-0.99	8.0-11.99
61	1	3	3	3	1	1	0	0	0	1	1	0	0	0	1	1	1	1	1	1	7	2	1	3	1	0.50-0.99	4.0-7.99	180+	3+	25.8153	6.0299	7.6162	7.1506	4.0213	6.41655	6.8702	7.4532	5.9427	4.8253	6.4731	1.5174	1.6621	6	2	1	2	1	0-0.49	4.0-7.99
76	1	3	3	3	1	1	0	0	0	1	1	0	0	0	1	1	1	1	1	1	4	2	0	1	1	0.50-0.99	1.0-3.99	20-59.0	1.80-2.99	8.02243	3.6297	7.18	5.9361	2.4469	4.938	2.0245	5.1317	4.2061	2.6872	4.8702	1.5679	1.0341	5	2	1	1	1	0.50-0.99	4.0-7.99
302	1	3	3	3	1	1	0	0	0	1	1	0	0	0	1	1	1	1	1	1	2	2	0	0	0	0.50-0.99	1.0-3.99	0-19.9	0-0.79	16.7586	3.6498	7.1468	5.3301	2.844	7.09183	1.5212	5.194	5.0457	4.2595	4.7254	1.5081	-0.2801	3	2	0	1	0	0.50-0.99	1.0-3.99
218	1	3	3	3	1	1	0	0	0	1	1	0	0	0	1	1	1	1	1	1	7	2	1	3	1	0.00-0.49	4.0-7.99	100-179	1.80-2.99	33.1474	6.1445	7.8715	7.2137	4.2503	6.57123	5.8327	6.3157	5.2912	4.7801	6.4193	1.1397	0.8967	7	2	1	3	1	0.50-0.99	4.0-7.99
310	1	4	3	3	1	1	0	0	0	1	1	0	0	0	1	1	1	1	1	1	6	2	1	3	0	0.50-0.99	4.0-7.99	100-179	0-0.79	14.3156	5.2704	6.9969	6.6471	3.1775	5.5601	2.7725	6.9098	4.6317	2.7104	3.8953	2.3148	-0.2795	5	2	0	3	0	0.50-0.99	1.0-3.99
239	1	3	3	3	3	3	0	0	0	0	0	0	0	0	0	0	0	0	0	0	4	1	0	3	0	1.00-1.49	1.0-3.99	100-179	0.80-1.19	7.32166	3.3548	6.0839	5.9982	2.7538	5.3117	3.807	5.8694	3.9836	2.3849	3.5914	2.3087	0.5747	6	2	1	3	0	0.50-0.99	4.0-7.99
210	1	3	3	3	3	3	0	0	0	0	0	0	0	0	0	0	0	0	0	0	6	1	1	3	1	1.00-1.49	4.0-7.99	100-179	1.80-2.99	20.9738	6.3475	9.6046	8.2194	4.387	6.56815	3.6619	7.0928	6.2676	5.7902	6.185	3.3457	0.6981	8	2	2	3	1	0.50-0.99	8.0-11.99
158	1	3	3	3	5	3	0	0	0	0	0	0	0	0	0	0	0	0	0	0	6	1	1	3	1	1.00-1.49	4.0-7.99	100-179	1.20-1.79	14.9676	5.329	7.8666	7.0558	3.1855	6.2186	4.4057	6.5413	5.3825	1.7612	4.2935	1.3525	1.2479				3	0
66	1	3	3	3	5	3	0	0	0	0	0	0	0	0	0	0	0	0	0	0	6	2	1	3	0	0.50-0.99	4.0-7.99	180+	0.80-1.19	26.5264	3.6243	6.9626	5.8608	3.4763	4.24958	1.2485	6.4014	5.0979	5.9695	4.9197	0.7858	-0.6824	7	2	2	3	0	0.50-0.99	8.0-11.99
307	1	3	3	3	5	3	0	0	0	0	0	0	0	0	0	0	0	0	0	0	2	1	0	1	0	1.00-1.49	1.0-3.99	20-59.0	0-0.79	7.34663	3.7065	6.9067	6.6364	2.5618	5.68453	2.9495	5.0079	4.5427	1.8844	3.7194	2.0575	0.9083	2	1	0	1	0	1.00-1.49	1.0-3.99
101	1	3	3	3	5	3	0	0	0	0	0	0	0	0	0	0	0	0	0	0	4	1	1	2	0	1.00-1.49	4.0-7.99	60-99.9	0.80-1.19	4.60316	3.3439	7.5326	5.7891	1.7654	4.77195	3.0972	5.9135	4.8255	2.6437	3.8219	2.0152	2.2805	3	1	0	2	0	1.00-1.49	1.0-3.99
362	1	3	3	3	5	3	0	0	0	0	0	0	0	0	0	0	0	0	0	0	2	0	1	1	0	1.50-1.99	4.0-7.99	20-59.0	0-0.79	6.65949	4.5672	6.7784	6.2651	2.4707	2.79273	2.0209	5.1594	5.2161	3.3412	4.6449	2.1966	0.9839	1	1	0	0	0	1.00-1.49	1.0-3.99
186	1	3	3	3	5	3	0	0	0	0	0	0	0	0	0	0	0	0	0	0	6	1	2	3	0	1.00-1.49	8.0-11.99	180+	0.80-1.19	7.72729	3.3719	7.5786	6.6315	2.8432	4.95372	2.8715	5.6524	5.0532	2.0116	4.145	1.1285	1.9941	6	1	2	3	0	1.00-1.49	8.0-11.99
300	1	3	3	3	5	3	0	0	0	0	0	0	0	0	0	0	0	0	0	0	7	2	2	3	0	0.50-0.99	8.0-11.99	100-179	0.80-1.19	14.9747	5.0774	8.1048	7.1901	3.0668	6.3768	3.6298	5.024	5.4917	2.6709	4.4178	2.009	0.3921	4	0	1	3	0	2+	4.0-7.99
236	1	3	3	3	5	3	0	0	0	0	0	0	0	0	0	0	0	0	0	0	6	2	1	3	0	0.00-0.49	4.0-7.99	180+	0.80-1.19	22.5524	4.8052	7.4227	6.4171	2.4214	6.91088	3.5059	5.2942	5.1854	3.7492	4.5856	0.4578	0.6113	6	2	1	3	0	0.50-0.99	4.0-7.99
309	1	3	3	3	5	3	0	0	0	0	0	0	0	0	0	0	0	0	0	0	3	0	0	3	0	1.50-1.99	1.0-3.99	100-179	0.80-1.19	20.7046	3.316	6.7346	6.7046	2.6275	5.91263	1.9348	6.0292	5.154	4.7502	4.6158	1.0097	-0.1976	4	1	0	3	0	1.00-1.49	1.0-3.99
331	1	3	3	3	5	3	0	0	0	0	0	0	0	0	0	0	0	0	0	0	5	2	0	2	1	0.50-0.99	1.0-3.99	60-99.9	1.20-1.79	6.35689	4.0582	6.8227	7.3011	2.4944	6.3393	3.9039	6.2109	4.3664	1.9359	3.7879	2.2197	1.8878	7	2	1	3	1	0.50-0.99	4.0-7.99
187	1	3	3	3	5	3	0	0	0	0	0	0	0	0	0	0	0	0	0	0	5	1	1	3	0	1.00-1.49	4.0-7.99	180+	0.80-1.19	8.38699	4.0699	6.5199	6.5718	2.2024	6.18002	3.1891	5.435	3.911	2.2339	4.126	1.4966	1.2549	6	1	2	3	0	1.00-1.49	8.0-11.99
90	1	3	3	3	5	3	0	0	0	0	0	0	0	0	0	0	0	0	0	0	4	0	2	2	0	2+	8.0-11.99	60-99.9	0.80-1.19	6.10072	3.3391	8.1144	6.6418	2.6643	5.2476	1.2667	4.5061	4.6311	3.1178	4.6884	2.2885	1.337	3	0	1	2	0	1.50-1.99	4.0-7.99
283	1	3	3	3	5	3	0	0	0	0	0	0	0	0	0	0	0	0	0	0	6	1	2	3	0	1.00-1.49	8.0-11.99	180+	0.80-1.19	13.8391	3.6757	7.3777	7.7175	3.5044	8.7787	1.5593	6.4569	5.5647	2.8743	3.8986	1.6462	1.054	5	1	1	3	0	1.00-1.49	4.0-7.99
336	1	3	3	3	5	3	0	0	0	0	0	0	0	0	0	0	0	0	0	0	6	2	1	3	0	0.50-0.99	4.0-7.99	100-179	0.80-1.19	7.30256	3.1277	7.1393	6.0149	1.8449	6.18322	2.4813	5.7428	4.7231	2.3723	4.189	1.5204	1.5065	5	1	1	3	0	1.00-1.49	4.0-7.99
340	1	3	3	3	5	3	0	0	0	0	0	0	0	0	0	0	0	0	0	0	4	0	1	3	0	1.50-1.99	4.0-7.99	100-179	0-0.79	11.9526	3.3079	7.8437	6.7556	2.1661	6.3611	3.8084	5.8616	5.4857	1.6328	3.9471	2.1619	0.1136	4	0	1	3	0	2+	4.0-7.99
185	1	3	3	3	5	3	0	0	0	0	0	0	0	0	0	0	0	0	0	0	3	2	0	1	0	0.00-0.49	1.0-3.99	20-59.0	0.80-1.19	11.0898	4.3801	6.2739	6.2886	2.0802	5.52678	3.4116	5.9015	4.8812	3.482	4.7378	2.006	0.4444	4	2	0	2	0	0.50-0.99	1.0-3.99
5	1	3	3	3	5	3	0	0	0	0	0	0	0	0	0	0	0	0	0	0	4	0	1	3	0	2+	4.0-7.99	100-179	0.80-1.19	6.71817	4.0339	7.644	6.5512	2.5039	5.99177	3.3473	5.2286	3.9442	3.9538	3.754	2.4019	1.4925	4	0	1	3	0	2+	4.0-7.99
188	1	3	3	3	5	3	0	0	0	0	0	0	0	0	0	0	0	0	0	0	5	1	1	3	0	1.00-1.49	4.0-7.99	100-179	0-0.79	16.1088	4.0503	7.9736	6.9005	2.7091	6.69338	3.5087	6.2441	5.8599	3.7054	4.8498	1.7063	0.7731	2	1	0	1	0	1.00-1.49	1.0-3.99
192	1	3	3	3	5	3	0	0	0	0	0	0	0	0	0	0	0	0	0	0	6	2	1	3	0	0.50-0.99	4.0-7.99	100-179	0.80-1.19	26.7373	4.593	6.948	6.429	2.6716	5.4169	4.3749	6.8511	4.5204	3.3378	5.1716	0.937	-0.3557	5	2	0	3	0	0.50-0.99	1.0-3.99
384	1	3	3	3	5	3	0	0	0	0	0	0	0	0	0	0	0	0	0	0	4	1	1	2	0	1.00-1.49	4.0-7.99	60-99.9	0.80-1.19	12.6677	5.5767	6.9409	6.6111	3.4535	5.2793	3.7925	4.9161	4.6277	5.1538	4.3992	1.9324	0.8916	5	2	1	2	0	0.50-0.99	4.0-7.99
96	1	3	3	3	5	3	0	0	0	0	0	0	0	0	0	0	0	0	0	0	6	2	1	3	0	0.50-0.99	4.0-7.99	100-179	0-0.79	21.3371	5.2481	7.2916	6.6629	2.6782	6.42715	4.6651	5.9965	5.211	2.2823	4.8196	1.5117	-0.0858	6	1	2	3	0	1.00-1.49	8.0-11.99
367	1	3	3	3	5	3	0	0	0	0	0	0	0	0	0	0	0	0	0	0	7	2	2	3	0	0.50-0.99	12.0+	100-179	0.80-1.19	11.1285	4.3912	7.0974	6.2803	3.4617	7.02383	3.3365	6.0409	4.2839	3.0768	3.8438	2.3055	0.5094	4	2	1	1	0	0.50-0.99	4.0-7.99
20	1	3	3	3	5	3	0	0	0	0	0	0	0	0	0	0	0	0	0	0	5	2	1	2	0	0.00-0.49	4.0-7.99	60-99.9	0.80-1.19	6.74523	3.3624	6.8217	5.9219	1.9423	5.55628	1.9919	5.8139	4.3397	2.6102	3.5059	1.7053	1.1602	5	2	1	2	0	0.50-0.99	4.0-7.99
357	1	3	3	3	5	3	0	0	0	0	0	0	0	0	0	0	0	0	0	0	7	2	1	3	1	0.50-0.99	4.0-7.99	180+	1.20-1.79	28.2852	3.4178	7.8447	6.8709	3.6085	6.03315	3.5894	6.5434	5.2403	3.6159	5.2642	0.7037	0.058
282	1	3	3	3	5	3	0	0	0	0	0	0	0	0	0	0	0	0	0	0	4	2	0	2	0	0.50-0.99	1.0-3.99	60-99.9	0.80-1.19	7.71462	2.8156	6.74	6.5996	2.761	5.56455	1.9659	5.9431	4.5191	2.7802	3.2749	1.6929	1.0047	5	1	1	3	0	1.00-1.49	4.0-7.99
43	1	3	3	3	5	3	0	0	0	0	0	0	0	0	0	0	0	0	0	0	3	2	0	1	0	0.50-0.99	1.0-3.99	20-59.0	0.80-1.19	11.5991	4.4629	7.7185	7.1125	3.309	6.2584	3.1968	6.7891	5.9856	3.6926	5.078	2.7164	0.9324	5	2	0	2	1	0.50-0.99	1.0-3.99
168	1	3	3	3	5	3	0	0	0	0	0	0	0	0	0	0	0	0	0	0	5	2	1	1	1	0.50-0.99	4.0-7.99	20-59.0	1.20-1.79	8.44204	3.8212	7.7564	7.0469	1.5704	4.70542	1.8664	5.4458	5.3272	3.7653	4.4444	2.3315	0.6632		2	1			0.50-0.99	4.0-7.99
115	1	3	3	3	5	3	0	0	0	0	0	0	0	0	0	0	0	0	0	0	6	1	1	3	1	1.00-1.49	4.0-7.99	100-179	1.20-1.79	5.67959	4.0348	7.2976	6.3525	1.8089	3.99008	3.6361	5.232	5.1206	4.3788	5	1.8536	2.5051	4	1	1	2	0	1.00-1.49	4.0-7.99
166	1	3	3	3	5	3	0	0	0	0	0	0	0	0	0	0	0	0	0	0	4	1	1	2	0	1.00-1.49	4.0-7.99	60-99.9	0-0.79	16.1761	4.4304	7.1362	7.3091	3.371	6.23488	4.2097	6.5611	4.8219	2.7424	4.1962	1.3091	0.8619		1	1			1.00-1.49	4.0-7.99
379	1	3	3	3	5	3	0	0	0	0	0	0	0	0	0	0	0	0	0	0	5	1	1	3	0	1.00-1.49	4.0-7.99	180+	0.80-1.19	24.6226	4.5566	7.6909	6.6114	2.8708	7.0063	3.4106	6.4196	5.0414	3.0163	4.7272	0.3779	0.6485	5	1	1	3	0	1.00-1.49	4.0-7.99
6	1	3	3	3	5	3	0	0	0	0	0	0	0	0	0	0	0	0	0	0	5	2	1	2	0	0.50-0.99	4.0-7.99	60-99.9	0.80-1.19	22.9415	4.6278	8.4675	6.6847	3.8726	6.1303	2.8547	6.493	4.9896	4.3424	4.9418	0.7908	0.8503	4	0	1	3	0	1.50-1.99	4.0-7.99
254	1	3	3	3	5	3	0	0	0	0	0	0	0	0	0	0	0	0	0	0	3	0	0	2	1	1.50-1.99	1.0-3.99	60-99.9	1.20-1.79	9.11917	4.3493	7.1361	6.9712	2.6063	5.68253	3.874	6.4674	5.6075	1.7077	4.4425	2.6567	0.7344	6	2	1	3	0	0.50-0.99	4.0-7.99
57	1	3	3	3	5	3	0	0	0	0	0	0	0	0	0	0	0	0	0	0	5	1	1	3	0	1.00-1.49	4.0-7.99	100-179	0.80-1.19	6.04099	3.9023	7.0319	6.6331	1.8267	5.24095	2.6828	5.1351	5.2922	1.3905	3.7118	2.0317	1.3482	4	2	0	2	0	0.50-0.99	1.0-3.99
253	1	3	3	3	5	3	0	0	0	0	0	0	0	0	0	0	0	0	0	0	5	1	1	3	0	1.00-1.49	4.0-7.99	100-179	0-0.79	17.5961	4.6601	7.2949	7.2213	2.5431	6.85785	3.2925	6.1648	5.3786	2.4354	4.5858	0.8545	0.958	4	0	1	3	0	1.50-1.99	4.0-7.99
82	1	3	3	3	5	3	0	0	0	0	0	0	0	0	0	0	0	0	0	0	3	0	1	2	0	1.50-1.99	4.0-7.99	60-99.9	0-0.79	7.23208	3.5078	8.3192	8.2746	2.4704	6.4635	2.978	5.128	5.8794	1.8252	3.8165	2.4913	1.5324		0	1	3		1.50-1.99	4.0-7.99
30	1	3	3	3	5	3	0	0	0	0	0	0	0	0	0	0	0	0	0	0	3	1	2	0	0	1.00-1.49	12.0+	0-19.9	0.80-1.19	10.8587	4.0331	8.7222	6.169	2.3198	3.6591	2.2803	5.4943	4.8055	3.3732	4.5003	1.1657	1.0241		2	2		0	0-0.49	12.0+
68	1	3	3	3	5	3	0	0	0	0	0	0	0	0	0	0	0	0	0	0	6	2	0	3	1	0.00-0.49	1.0-3.99	180+	1.20-1.79	31.1342	6.076	7.9277	6.6455	2.5857	7.28667	6.1346	6.2457	5.9948	3.5634	5.8307	1.1654	0.5719	6	2	0	3	1	0.50-0.99	1.0-3.99
351	1	3	3	3	5	3	0	0	0	0	0	0	0	0	0	0	0	0	0	0	3	2	0	1	0	0.50-0.99	1.0-3.99	20-59.0	0.80-1.19	10.0603	3.385	6.916	6.3009	1.9863	7.74458	0.7891	5.2581	4.3628	4.4547	3.4121	3.0354	-0.7747	2	2	0	0	0	0.50-0.99	0-0.99
342	1	3	4	3	5	3	0	0	0	0	0	0	0	0	0	0	0	0	0	0	0	0	0	0	0	1.50-1.99	1.0-3.99	0-19.9	0.80-1.19	3.36431	2.1987	5.7555	5.8215	1.4208	2.39102	0.6523	2.4807	4.3145	1.9702	2.4339	1.7865	0.6007	2	1	0	1	0	1.00-1.49	1.0-3.99
197	1	4	4	3	5	3	0	0	0	0	0	0	0	0	0	0	0	0	0	0	4	1	1	1	1	1.00-1.49	4.0-7.99	20-59.0	1.20-1.79	5.84425	3.4243	7.0081	5.4718	1.6531	5.84207	0.8277	4.571	5.0255	3.2547	4.7899	3.1268	0.1528	6	2	0	3	1	0.50-0.99	1.0-3.99
305	1	4	4	3	5	3	0	0	0	0	0	0	0	0	0	0	0	0	0	0	2	1	1	0	0	1.00-1.49	4.0-7.99	0-19.9	0-0.79	4.0019	1.6279	6.8933	6.3269	2.3612	5.65755	-0.4021	4.8392	3.1327	2.0816	2.8791	2.0576	1.0205	6	2	1	3	0	0.50-0.99	4.0-7.99
347	1	3	5	3	5	3	0	0	0	0	0	0	0	0	0	0	0	0	0	0	1	0	0	1	0	2+	1.0-3.99	20-59.0	0.80-1.19	2.61209	1.9773	6.6315	5.7859	1.4054	4.40942	1.3772	4.5784	3.6576	2.821	2.9253	2.4223	1.9211
98	1	2	2	4	5	2	1	1	0	0	1	0	0	0	0	0					4	0	1	3	0	1.50-1.99	4.0-7.99	100-179	0-0.79	20.109	6.0889	8.103	6.0839	1.9086	7.51282	1.9552	6.1255	5.1452	2.5608	4.5418	0.9674	0.3782		0	1		0	2+	4.0-7.99
292	1	2	2	4	5	2	1	1	0	0	1	0	0	0	0	0					8	2	2	3	1	0.00-0.49	12.0+	100-179	3+	53.4282	7.1658	8.0801	6.2917	4.4605	5.9559	5.3911	7.1648	6.0824	6.0724	7.9756	1.2361	0.2129	8	2	2	3	1	0.50-0.99	12.0+
169	1	2	2	4	5	2	1	1	0	0	1	0	0	0	0	0					2	1	0	1	0	1.00-1.49	1.0-3.99	20-59.0	0-0.79	8.3983	3.9815	6.3507	6.5546	1.881	5.22788	4.8927	5.8775	4.8175	2.422	3.5681	2.111	0.8635	3	1	0	2	0	1.00-1.49	1.0-3.99
238	1	2	3	4	5	2	1	0	0	0	1	0	0	0	0	0					5	2	1	1	1	0.50-0.99	4.0-7.99	20-59.0	3+	4.43865	5.205	7.7867	6.2818	4.4228	4.0763	1.3189	6.091	5.671	3.6482	5.7815	2.9987	2.7577		1	0		1	1.00-1.49	1.0-3.99
132	1	3	3	4	5	3	0	0	0	0	0	0	0	0	0	0	0	0	0	0	8	2	2	3	1	0.50-0.99	12.0+	100-179	3+	65.7972	7.6674	9.9734	7.5675	4.9565	6.03025	5.665	5.8295	6.6982	6.6503	7.4365	1.2596	0.3554		1	2		1	1.00-1.49	8.0-11.99
152	1	3	3	4	5	3	0	0	0	0	0	0	0	0	0	0	0	0	0	0	6	2	1	3	0	0.50-0.99	4.0-7.99	100-179	0.80-1.19	8.17981	3.4289	7.0954	6.7043	1.4737	5.31217	2.3546	5.9325	4.1907	1.6337	4.4222	1.6075	0.838	6	2	1	3	0	0.50-0.99	4.0-7.99
264	1	3	3	4	5	3	0	0	0	0	0	0	0	0	0	0	0	0	0	0	3	0	1	2	0	1.50-1.99	4.0-7.99	60-99.9	0-0.79	7.19964	3.1632	7.3275	7.6132	2.3376	5.72015	2.6424	5.867	4.9655	2.547	4.1572	2.2627	1.3096	2	0	0	2	0	1.50-1.99	1.0-3.99
369	1	3	3	4	5	3	0	0	0	0	0	0	0	0	0	0	0	0	0	0	5	2	1	2	0	0.50-0.99	4.0-7.99	60-99.9	0.80-1.19	7.75723	3.6991	6.8312	7.0858	2.6067	6.23502	3.8881	5.5963	4.6604	2.4004	3.7639	1.5306	1.9117	5	1	1	3	0	1.00-1.49	4.0-7.99
184	1	3	3	4	5	3	0	0	0	0	0	0	0	0	0	0	0	0	0	0	3	0	1	2	0	1.50-1.99	4.0-7.99	60-99.9	0-0.79	6.51675	2.6296	6.7124	6.6329	2.2023	6.21342	2.4207	5.9883	4.7867	2.4705	3.5432	1.8758	1.4359	3	1	0	2	0	1.00-1.49	1.0-3.99
242	1	3	3	4	5	3	0	0	0	0	0	0	0	0	0	0	0	0	0	0	6	2	1	3	0	0.00-0.49	4.0-7.99	180+	0-0.79	7.58677	2.6198	7.4775	6.5771	2.577	5.78055	2.0676	6.2416	4.9755	2.7251	3.3721	1.8971	1.1387	5	2	0	3	0	0.50-0.99	1.0-3.99
92	1	3	3	4	5	3	0	0	0	0	0	0	0	0	0	0	0	0	0	0	3	1	0	2	0	1.00-1.49	1.0-3.99	60-99.9	0.80-1.19	8.8918	3.9098	6.9466	6.8246	3.2938	5.51905	2.6648	5.0307	4.7582	3.7759	3.0248	1.5871	1.2576	2	1	0	1	0	1.00-1.49	1.0-3.99
89	1	3	3	4	5	3	0	0	0	0	0	0	0	0	0	0	0	0	0	0	5	2	0	3	0	0.50-0.99	1.0-3.99	180+	0-0.79	19.7108	5.8423	6.8421	6.8901	2.6805	6.32022	4.8711	5.6955	4.7763	2.2789	4.4981	1.424	0.1132	6	2	1	3	0	0.50-0.99	4.0-7.99
19	1	3	3	4	5	3	0	0	0	0	0	0	0	0	0	0	0	0	0	0	6	2	1	3	0	0.50-0.99	4.0-7.99	180+	0.80-1.19	25.4428	6.2355	8.3214	6.9337	2.6615	8.37515	4.5195	6.3994	5.4407	3.5043	5.3822	1.0349	1.1814	4	1	0	3	0	1.00-1.49	1.0-3.99
22	1	3	3	4	5	3	0	0	0	0	0	0	0	0	0	0	0	0	0	0	7	1	2	3	1	1.00-1.49	12.0+	180+	1.20-1.79	25.7857	5.3108	8.5867	6.8886	5.5381	7.15848	5.3015	6.4984	5.7827	3.405	5.4517	1.879	0.7284	5	0	2	3	0	1.50-1.99	8.0-11.99
208	1	3	3	4	5	3	0	0	0	0	0	0	0	0	0	0	0	0	0	0	5	1	2	2	0	1.00-1.49	8.0-11.99	60-99.9	0.80-1.19	18.399	5.6842	7.6794	6.7109	2.5017	6.62093	3.7234	6.0114	4.77	3.1267	5.0899	0.8387	1.1419	5	1	1	3	0	1.00-1.49	4.0-7.99
50	1	3	3	4	5	3	0	0	0	0	0	0	0	0	0	0	0	0	0	0	5	0	2	3	0	2+	8.0-11.99	180+	0-0.79	8.20616	2.7419	7.5924	7.3369	2.0965	5.59527	2.2455	4.8721	5.9549	2.9257	3.7949	1.9177	1.0401	5	0	2	3	0	2+	8.0-11.99
175	1	3	3	4	5	3	0	0	0	0	0	0	0	0	0	0	0	0	0	0	5	1	1	3	0	1.00-1.49	4.0-7.99	100-179	0.80-1.19	7.14981	3.4755	7.485	6.397	2.5046	6.30165	2.5788	5.8117	4.3523	2.4606	3.4419	0.9424	2.3436	3	0	0	3	0	1.50-1.99	1.0-3.99
333	1	3	3	4	5	3	0	0	0	0	0	0	0	0	0	0	0	0	0	0	5	0	2	3	0	2+	8.0-11.99	180+	0.80-1.19	9.74841	4.5343	7.2654	6.9527	3.3887	5.76767	3.1258	5.6395	4.6141	2.5186	4.2614	2.2246	0.8187	2	0	1	1	0	1.50-1.99	4.0-7.99
325	1	3	3	4	5	3	0	0	0	0	0	0	0	0	0	0	0	0	0	0	6	2	2	2	0	0.00-0.49	8.0-11.99	60-99.9	0-0.79	12.1973	3.2277	6.9506	7.7311	3.2556	6.04823	2.1535	5.895	4.6771	3.0272	4.5614	1.5277	0.7608	3	2	0	1	0	0-0.49	1.0-3.99
119	1	3	3	4	5	3	0	0	0	0	0	0	0	0	0	0	0	0	0	0	5	2	0	3	0	0.50-0.99	1.0-3.99	100-179	0.80-1.19	22.0756	6.6486	8.3706	7.7463	3.1593	8.30907	5.1782	6.4939	5.7053	3.4509	5.1536	1.8294	1.285	5	2	0	3	0	0.50-0.99	1.0-3.99
276	1	3	3	4	5	3	0	0	0	0	0	0	0	0	0	0	0	0	0	0	1	0	0	0	1	2+	1.0-3.99	0-19.9	1.80-2.99	4.75953	3.734	6.9552	5.2428	1.0427	3.2556	1.6867	3.5774	4.4399	2.8976	4.8463	2.1305	0.9035	2	1	0	0	1	1.00-1.49	1.0-3.99
91	1	4	3	4	5	3	0	0	0	0	0	0	0	0	0	0	0	0	0	0	6	2	0	3	1	0.00-0.49	1.0-3.99	180+	1.20-1.79	6.30692	2.8408	6.7459	7.0385	2.8117	5.31275	1.5066	5.9174	3.7634	2.7915	3.9983	2.0187	1.2128	5	2	0	3	0	0.50-0.99	1.0-3.99
70	1	4	3	4	5	3	0	0	0	0	0	0	0	0	0	0	0	0	0	0	8	2	2	3	1	0.50-0.99	12.0+	100-179	1.20-1.79	25.167	4.0868	10.833	7.6267	5.096	8.1742	0.512	6.7598	5.4553	5.2996	5.9067	0.9339	1.7092	5	0	2	3	0	1.50-1.99	12.0+
280	1	3	4	4	1	1	0	0	0	1	1	0	0	0	1	1	1	1	1	1	7	2	2	3	0	0.50-0.99	8.0-11.99	100-179	0.80-1.19	23.7896	3.7682	8.7674	6.3059	3.1637	5.99317	3.2813	6.3412	5.175	3.6675	4.4027	0.3799	0.6488	5	0	2	3	0	2+	8.0-11.99
330	1	3	4	4	4	3	0	0	0	0	0	0	0	0	0	0	0	0	0	0	5	0	1	3	1	1.50-1.99	4.0-7.99	100-179	1.80-2.99	25.0383	4.5884	7.7117	5.7804	2.1488	6.70063	3.5631	6.8288	5.4855	5.2492	5.6516	1.4443	0.0052	3	2	0	1	0	0.50-0.99	1.0-3.99
320	1	4	4	4	4	4	0	0	0	0	0	0	0	0	0	0	0	0	0	0	2	1	0	0	1	1.00-1.49	1.0-3.99	0-19.9	3+	4.65726	4.3527	7.591	6.2183	2.3002	4.15862	2.8104	5.3222	5.9428	3.3393	5.5093	3.9614	1.1086
172	1	4	4	4	4	4	0	0	0	0	0	0	0	0	0	0	0	0	0	0	8	2	2	3	1	0.50-0.99	8.0-11.99	100-179	1.80-2.99	26.5779	5.545	7.9645	6.8086	3.8678	6.47677	2.8716	6.8596	6.0037	4.4173	6.2712	1.1916	0.7613		2	2		1	0.50-0.99	8.0-11.99
204	1	3	4	4	5	3	0	0	0	0	0	0	0	0	0	0	0	0	0	0	3	1	0	2	0	1.00-1.49	1.0-3.99	60-99.9	0.80-1.19	5.53912	2.6049	6.9567	6.1516	2.0996	5.34018	1.2141	5.2294	4.8521	2.7079	3.2471	1.4584	1.683	5	2	0	3	0	0.50-0.99	1.0-3.99
140	1	3	4	4	5	3	0	0	0	0	0	0	0	0	0	0	0	0	0	0	5	2	1	2	0	0.50-0.99	4.0-7.99	60-99.9	0-0.79	10.1187	2.4138	7.377	5.2257	0.8176	6.39447	1.5285	4.7995	4.3962	3.2153	4.4584	1.2958	0.1516	3	1	0	2	0	1.00-1.49	1.0-3.99
368	1	3	4	4	5	3	0	0	0	0	0	0	0	0	0	0	0	0	0	0	7	1	2	3	1	1.00-1.49	8.0-11.99	180+	3+	69.5448	7.629	8.7051	6.9004	4.7828	5.5623	4.9837	6.7564	6.7764	5.1764	7.4677	0.92	-0.2117	8	2	2	3	1	0.50-0.99	8.0-11.99
59	1	3	4	4	5	3	0	0	0	0	0	0	0	0	0	0	0	0	0	0	4	0	1	3	0	2+	4.0-7.99	100-179	0-0.79	14.1217	5.481	7.8093	6.6617	4.2382	5.75228	4.1284	6.6976	5.3706	3.0913	4.6125	2.608	0.5209	2	0	0	2	0	1.50-1.99	1.0-3.99
148	1	3	4	4	5	3	0	0	0	0	0	0	0	0	0	0	0	0	0	0	6	1	2	3	0	1.00-1.49	8.0-11.99	180+	0-0.79	19.3499	4.0336	7.8813	6.9433	3.1259	7.15428	4.0256	6.4383	5.3687	3.108	4.7381	1.4775	0.5374	3	1	0	2	0	1.00-1.49	1.0-3.99
93	1	3	4	4	5	3	0	0	0	0	0	0	0	0	0	0	0	0	0	0	4	2	1	1	0	0.50-0.99	4.0-7.99	20-59.0	0-0.79	8.89338	3.581	7.7014	6.3868	1.5361	5.13122	2.4981	5.8248	4.7815	2.0924	4.4085	0.8571	1.6258	1	0	0	1	0	1.50-1.99	1.0-3.99
235	1	4	4	4	5	4	0	0	0	0	0	0	0	0	0	0	0	0	0	0	3	0	1	2	0	1.50-1.99	4.0-7.99	60-99.9	0.80-1.19	7.02551	4.2998	8.1614	6.034	2.0584	3.53202	1.9831	4.454	4.5167	2.7736	4.4335	2.0742	0.7499	0	0	0	0	0	2+	1.0-3.99
377	1	4	4	4	5	4	0	0	0	0	0	0	0	0	0	0	0	0	0	0	2	0	0	1	1	1.50-1.99	1.0-3.99	20-59.0	1.20-1.79	4.63802	3.351	6.7146	6.1208	1.9072	4.4378	1.6625	5.0454	4.0402	2.6381	3.746	1.2125	2.2932		1	0		0	1.00-1.49	1.0-3.99
177	1	3	3	5	5	3	0	0	0	0	0	0	0	0	0	0	0	0	0	0	6	1	2	3	0	1.00-1.49	8.0-11.99	180+	0.80-1.19	12	5.3667	7.8999	6.854	2.1924	6.62865	2.5606	4.5079	5.1889	2.4989	4.8117	1.4484	1.0836		1	1	3		1.00-1.49	4.0-7.99
306	1	3	3	5	5	3	0	0	0	0	0	0	0	0	0	0	0	0	0	0	5	2	0	3	0	0.00-0.49	1.0-3.99	100-179	0.80-1.19	5.31045	3.2706	6.9618	7.3107	2.3893	5.84435	2.6917	5.6657	4.9202	2.4858	4.0937	2.3181	1.991		2	0	3		0.50-0.99	1.0-3.99
378	1	3	3	5	5	3	0	0	0	0	0	0	0	0	0	0	0	0	0	0	3	2	1	0	0	0.00-0.49	4.0-7.99	0-19.9	0.80-1.19	4.12223	3.5923	7.0823	5.4047	2.0149	3.35255	2.7563	5.6146	3.9053	3.3483	3.708	2.8578	1.2112	1	0	1	0	0	2+	4.0-7.99
2	1	3	3	5	5	3	0	0	0	0	0	0	0	0	0	0	0	0	0	0	4	1	1	2	0	1.00-1.49	4.0-7.99	60-99.9	0.80-1.19	9.71871	2.5986	6.9404	6.0191	1.6084	4.44725	1.0645	4.9177	4.4952	3.2114	3.1171	0.987	0.1354	1	0	0	1	0	1.50-1.99	1.0-3.99
136	1	3	3	5	5	3	0	0	0	0	0	0	0	0	0	0	0	0	0	0	4	0	1	3	0	1.50-1.99	4.0-7.99	100-179	0-0.79	8.24672	3.0897	6.5757	6.4081	2.0118	4.0467	1.6438	4.696	3.8305	2.5745	3.8779	1.5367	0.1266	3	2	0	1	0	0.50-0.99	1.0-3.99
228	1	3	3	5	5	3	0	0	0	0	0	0	0	0	0	0	0	0	0	0	6	2	1	3	0	0.50-0.99	4.0-7.99	100-179	0-0.79	10.3031	4.1988	7.3272	7.626	3.068	6.17705	2.5652	5.326	4.7579	1.6782	3.9362	1.6233	0.9788		1	1	0		1.00-1.49	4.0-7.99
24	1	3	3	5	5	3	0	0	0	0	0	0	0	0	0	0	0	0	0	0	4	0	1	3	0	1.50-1.99	4.0-7.99	100-179	0-0.79	12.9776	5.6277	7.9207	5.8683	2.1564	6.30738	3.8298	4.0692	5.0912	4.9041	5.7087	1.6629	1.2379	3	0	1	2	0	1.50-1.99	4.0-7.99
87	1	3	3	5	5	3	0	0	0	0	0	0	0	0	0	0	0	0	0	0	3	1	1	1	0	1.00-1.49	4.0-7.99	20-59.0	0-0.79	5.95002	3.8417	7.0534	7.169	2.2824	4.80345	2.0996	5.2963	4.1953	2.3635	3.5128	2.2217	1.156		1	0		0	1.00-1.49	1.0-3.99
13	1	3	3	5	5	3	0	0	0	0	0	0	0	0	0	0	0	0	0	0	1	1	0	0	0	1.00-1.49	1.0-3.99	0-19.9	0.80-1.19	4.33213	3.7959	6.8373	5.7367	2.3246	3.56298	1.5187	5.0545	3.803	2.8888	3.7768	2.4673	1.1624		0	0		0	1.50-1.99	1.0-3.99
3	1	3	3	5	5	3	0	0	0	0	0	0	0	0	0	0	0	0	0	0	5	1	1	3	0	1.00-1.49	4.0-7.99	100-179	0.80-1.19	16.8343	4.3768	7.4667	6.9821	2.6836	4.90345	3.5196	4.8106	5.2459	2.7929	5.2167	0.8505	0.6025	3	0	1	2	0	1.50-1.99	4.0-7.99
223	1	3	3	5	5	3	0	0	0	0	0	0	0	0	0	0	0	0	0	0	3	2	1	0	0	0.50-0.99	4.0-7.99	0-19.9	0.80-1.19	8.23235	3.6443	7.2364	6.3697	2.5138	5.65145	2.8425	6.5929	4.137	1.6206	3.7949	1.7025	1.0956	2	0	1	1	0	1.50-1.99	4.0-7.99
297	1	3	3	5	5	3	0	0	0	0	0	0	0	0	0	0	0	0	0	0	4	2	1	1	0	0.50-0.99	4.0-7.99	20-59.0	0.80-1.19	11.6518	3.7273	6.93	6.8158	2.7605	5.32858	3.6209	6.4082	3.8506	2.402	3.6159	2.264	-0.257	3	2	0	1	0	0-0.49	1.0-3.99
9	1	3	3	5	5	3	0	0	0	0	0	0	0	0	0	0	0	0	0	0	6	2	1	2	1	0.50-0.99	4.0-7.99	60-99.9	3+	39.6946	4.9032	7.5746	5.7715	5.0302	5.22612	3.5759	6.6839	5.6476	5.4056	6.4546	0.2984	0.3345	5	2	0	2	1	0.50-0.99	1.0-3.99
35	1	3	3	5	5	3	0	0	0	0	0	0	0	0	0	0	0	0	0	0	5	2	1	2	0	0.50-0.99	4.0-7.99	60-99.9	0.80-1.19	8.32801	4.0201	7.966	6.7345	2.5935	6.03913	3.061	6.5572	4.9159	2.4186	3.8863	1.685	1.8375	3	1	0	2	0	1.00-1.49	1.0-3.99
4	1	3	3	5	5	3	0	0	0	0	0	0	0	0	0	0	0	0	0	0	2	2	0	0	0	0.50-0.99	1.0-3.99	0-19.9	0.80-1.19	3.93324	2.124	6.6002	6.3527	2.4044	3.56238	0.6994	5.4474	4.9122	2.9047	2.8318	2.8654	0.751	2	0	1	1	0	1.50-1.99	4.0-7.99
40	1	3	3	5	5	3	0	0	0	0	0	0	0	0	0	0	0	0	0	0	4	1	1	2	0	1.00-1.49	4.0-7.99	60-99.9	0.80-1.19	12.9714	4.2086	7.4137	6.5289	2.4047	6.39195	3.1623	5.5348	5.4966	3.0645	4.6466	1.1974	1.1786	3	1	1	1	0	1.00-1.49	4.0-7.99
230	1	3	3	5	5	3	0	0	0	0	0	0	0	0	0	0	0	0	0	0	2	1	0	1	0	1.00-1.49	1.0-3.99	20-59.0	0-0.79	7.43531	4.3407	7.6135	6.9018	2.1326	4.60623	2.7261	6.1478	5.5785	1.9924	4.0763	2.1252	1.3092	1	0	1	0	0	1.50-1.99	4.0-7.99
262	1	3	3	5	5	3	0	0	0	0	0	0	0	0	0	0	0	0	0	0	7	2	2	3	0	0.50-0.99	8.0-11.99	180+	0.80-1.19	14.4729	4.7152	7.8091	6.8745	3.7832	6.06348	4.4652	6.2566	5.0624	2.6074	4.5762	1.5625	1.1696	6	2	1	3	0	0.50-0.99	4.0-7.99
313	1	3	3	5	5	3	0	0	0	0	0	0	0	0	0	0	0	0	0	0	5	2	1	2	0	0.50-0.99	4.0-7.99	60-99.9	0.80-1.19	9.14287	4.39	7.2103	6.8254	1.875	6.10998	3.9809	6.3691	5.1189	2.3361	4.1093	1.5781	1.7016	3	2	0	1	0	0.50-0.99	1.0-3.99
77	1	3	3	5	5	3	0	0	0	0	0	0	0	0	0	0	0	0	0	0	1	0	0	1	0	2+	1.0-3.99	20-59.0	0-0.79	7.29646	3.0112	6.4957	8.0955	1.9449	5.62047	1.6191	4.9339	4.5141	2.4701	2.877	1.7327	0.8493	1	0	0	1	0	2+	1.0-3.99
99	1	3	3	5	5	3	0	0	0	0	0	0	0	0	0	0	0	0	0	0	3	2	0	1	0	0.50-0.99	1.0-3.99	20-59.0	0-0.79	13.6652	4.8648	6.8748	6.237	1.5362	5.61715	5.9396	6.2013	5.0249	2.6933	4.9368	1.9794	0.4609		1	1		0	1.00-1.49	4.0-7.99
289	1	3	3	5	5	3	0	0	0	0	0	0	0	0	0	0	0	0	0	0	6	2	1	3	0	0.50-0.99	4.0-7.99	100-179	0.80-1.19	8.95371	3.68	7.3157	7.4433	2.5356	5.27405	3.0998	5.9151	5.6559	2.427	3.8434	1.5815	1.5315	4	2	0	2	0	0.50-0.99	1.0-3.99
7	1	3	3	5	5	3	0	0	0	0	0	0	0	0	0	0	0	0	0	0	6	2	1	3	0	0.50-0.99	4.0-7.99	180+	0.80-1.19	14.2962	4.488	7.5586	7.3798	2.4864	6.23077	3.4157	6.406	5.6463	2.548	4.44	1.1869	1.2579	6	2	1	3	0	0.50-0.99	4.0-7.99
376	1	3	3	5	5	3	0	0	0	0	0	0	0	0	0	0	0	0	0	0	6	2	1	3	0	0.50-0.99	4.0-7.99	100-179	0.80-1.19	32.1582	5.7608	7.9097	7.2419	2.91	6.65525	4.1033	7.19	5.6671	2.8033	5.3058	0.706	0.3892				2	0
84	1	3	3	5	5	3	0	0	0	0	0	0	0	0	0	0	0	0	0	0	7	2	2	3	0	0.50-0.99	8.0-11.99	180+	0-0.79	22.0984	5.0243	8.8815	7.3833	3.5153	6.63978	4.1589	6.4274	6.1301	2.0762	4.1904	1.2841	0.6696		2	1	3		0.50-0.99	4.0-7.99
374	1	3	3	5	5	3	0	0	0	0	0	0	0	0	0	0	0	0	0	0	5	2	1	2	0	0.50-0.99	4.0-7.99	60-99.9	0-0.79	17.7482	4.8136	7.997	5.7523	3.0548	5.5257	2.6862	5.0963	4.8656	3.8387	4.7098	1.5257	-0.1569	3	2	0	1	0	0.50-0.99	1.0-3.99
108	1	3	3	5	5	3	0	0	0	0	0	0	0	0	0	0	0	0	0	0	5	2	0	2	1	0.00-0.49	1.0-3.99	60-99.9	1.80-2.99	7.49835	4.7408	6.8698	7.5587	3.4598	5.43853	4.3176	6.9861	5.5448	2.6661	5.0675	2.5942	2.1226	5	2	0	3	0	0-0.49	1.0-3.99
299	1	3	3	5	5	3	0	0	0	0	0	0	0	0	0	0	0	0	0	0	6	2	1	3	0	0.00-0.49	4.0-7.99	180+	0.80-1.19	10.6919	3.4045	7.8382	7.2226	2.8032	7.05772	3.2178	6.4967	5.2058	2.326	4.6084	1.7684	1.4309	4	2	0	2	0	0.50-0.99	0-0.99
366	1	3	3	5	5	3	0	0	0	0	0	0	0	0	0	0	0	0	0	0	6	1	2	3	0	1.00-1.49	8.0-11.99	100-179	0.80-1.19	11.7384	4.6589	8.603	7.3353	4.8813	6.11165	1.8931	4.5584	5.1974	4.6611	6.2915	2.8856	0.8464	6	1	2	3	0	1.00-1.49	8.0-11.99
150	1	3	3	5	5	3	0	0	0	0	0	0	0	0	0	0	0	0	0	0	5	1	1	3	0	1.00-1.49	4.0-7.99	100-179	0-0.79	14.4726	3.4708	7.3904	6.241	2.6994	4.40318	2.2373	6.3236	4.5552	3.3029	4.4852	1.0544	0.2569	2	1	0	1	0	1.00-1.49	1.0-3.99
41	1	3	3	5	5	3	0	0	0	0	0	0	0	0	0	0	0	0	0	0	5	1	1	3	0	1.00-1.49	4.0-7.99	100-179	0.80-1.19	15.1038	3.8819	6.7029	7.4224	2.5417	5.36557	3.6467	5.8661	4.8307	3.1697	4.4822	1.5937	0.1546		0	1	3		1.50-1.99	4.0-7.99
191	1	3	3	5	5	3	0	0	0	0	0	0	0	0	0	0	0	0	0	0	1	0	1	0	0	1.50-1.99	4.0-7.99	0-19.9	0.80-1.19	3.2719	3.4481	6.8772	6.6923	1.5315	6.26188	1.3831	6.1731	4.3942	2.3083	3.0581	2.7985	2.2068	0	0	0	0	0	2+	1.0-3.99
245	1	3	3	5	5	3	0	0	0	0	0	0	0	0	0	0	0	0	0	0	3	1	1	1	0	1.00-1.49	4.0-7.99	20-59.0	0.80-1.19	7.18231	4.0147	6.7538	6.7211	1.388	4.07758	2.4779	5.7408	3.5359	2.4642	3.7575	1.5963	0.9011	1	0	0	1	0	2+	1.0-3.99
293	1	3	3	5	5	3	0	0	0	0	0	0	0	0	0	0	0	0	0	0	5	2	1	2	0	0.50-0.99	4.0-7.99	60-99.9	0.80-1.19	24.4161	5.293	7.5957	7.46	2.474	6.634	4.9091	5.8857	5.4686	2.7619	5.2161	0.8599	0.6602	4	2	0	2	0	0.50-0.99	1.0-3.99
114	1	4	3	5	5	3	0	0	0	0	0	0	0	0	0	0	0	0	0	0	4	2	1	1	0	0.50-0.99	4.0-7.99	20-59.0	0.80-1.19	13.2366	4.496	8.6976	5.4369	3.4261	4.4377	1.5792	5.1649	4.6762	4.6444	4.6911	2.0433	-0.0462	3	2	1	0	0	0.50-0.99	4.0-7.99
159	1	4	3	5	5	3	0	0	0	0	0	0	0	0	0	0	0	0	0	0	4	2	1	1	0	0.00-0.49	4.0-7.99	20-59.0	0.80-1.19	20.4193	5.2014	7.6101	6.7044	2.6616	5.5162	4.5756	6.0209	5.8682	3.499	5.0522	1.4595	0.3787				1	0
326	1	2	4	5	5	2	1	0	0	0	1	0	0	0	0	0					0	0	0	0	0	1.50-1.99	1.0-3.99	0-19.9	0-0.79	2.74571	2.4902	5.8801	5.2029	0.6114	4.1222	0.1914	4.0118	3.36	1.1898	2.348	2.4412	0.526	5	1	1	3	0	1.00-1.49	4.0-7.99
257	1	4	4	5	1	1	0	0	0	1	1	0	0	0	1	1	1	1	1	1	3	1	1	0	1	1.00-1.49	4.0-7.99	0-19.9	3+	31.8504	8.4963	11.8859	8.4875	6.7516	5.6306	3.712	6.0771	7.6818	4.546	6.8031	2.9851	1.0428		1	1	0		1.00-1.49	4.0-7.99
213	1	3	4	5	5	3	0	0	0	0	0	0	0	0	0	0	0	0	0	0	2	1	1	0	0	1.00-1.49	4.0-7.99	0-19.9	0-0.79	2.44808	2.2992	6.9242	5.5282	1.969	0.8741	0.3509	5.5466	2.8783	1.7462	2.6413	2.4602	1.1081	1	0	1	0	0	2+	4.0-7.99
1	1	3	4	5	5	3	0	0	0	0	0	0	0	0	0	0	0	0	0	0	3	2	1	0	0	0.50-0.99	4.0-7.99	0-19.9	0.80-1.19	1.94674	2.8154	6.1099	5.3205	1.2452	2.46047	0.6183	2.7597	3.5024	2.4248	2.8574	3.1655	0.9352	0	0	0	0	0	1.50-1.99	1.0-3.99
134	1	3	4	5	5	3	0	0	0	0	0	0	0	0	0	0	0	0	0	0	7	2	2	3	0	0.50-0.99	8.0-11.99	180+	0-0.79	10.3603	5.1484	7.7579	7.2715	1.8862	6.37458	4.8223	6.0481	4.9459	3.0894	5.3076	1.564	2.2204	2	0	1	1	0	2+	4.0-7.99
226	1	3	4	5	5	3	0	0	0	0	0	0	0	0	0	0	0	0	0	0	3	1	1	1	0	1.00-1.49	4.0-7.99	20-59.0	0-0.79	4.14981	2.754	7.1563	6.901	3.5781	4.57315	0.6586	5.1352	3.5339	2.2692	3.7395	1.9537	2	2	1	0	1	0	1.00-1.49	1.0-3.99
225	1	3	4	5	5	3	0	0	0	0	0	0	0	0	0	0	0	0	0	0	4	2	0	2	0	0.00-0.49	1.0-3.99	60-99.9	0.80-1.19	10.8548	4.2456	7.0271	7.119	2.1824	5.70052	2.6694	5.9276	5.6198	3.4834	5.2678	2.5046	0.4634	2	2	0	0	0	0.50-0.99	1.0-3.99
23	1	3	4	5	5	3	0	0	0	0	0	0	0	0	0	0	0	0	0	0	4	1	1	1	1	1.00-1.49	4.0-7.99	20-59.0	1.20-1.79	8.67426	5.3609	6.667	5.4464	2.3733	3.9951	2.5088	4.2111	4.607	3.234	5.4113	1.5128	1.0167		0	1		1	1.50-1.99	4.0-7.99
63	1	3	4	5	5	3	0	0	0	0	0	0	0	0	0	0	0	0	0	0	6	2	1	3	0	0.50-0.99	4.0-7.99	180+	0.80-1.19	24.4533	5.4108	8.1431	6.8789	2.8258	6.02695	4.5007	5.8517	5.328	2.409	5.3981	0.8671	0.4636	4	2	0	2	0	0.50-0.99	1.0-3.99
100	1	3	4	5	5	3	0	0	0	0	0	0	0	0	0	0	0	0	0	0	2	1	1	0	0	1.00-1.49	4.0-7.99	0-19.9	0.80-1.19	4.00465	2.3406	7.7624	6.9416	2.3231	4.30267	1.5303	5.2708	4.2273	1.9742	3.1618	2.0649	1.8987	0	0	0	0	0	2+	1.0-3.99
316	1	3	4	5	5	3	0	0	0	0	0	0	0	0	0	0	0	0	0	0	3	2	0	1	0	0.50-0.99	1.0-3.99	20-59.0	0.80-1.19	5.84003	3.8708	7.3997	6.2044	2.0748	4.81535	2.9715	6.1254	4.4927	2.495	3.9701	1.7659	2.0261	2	1	0	1	0	1.00-1.49	1.0-3.99
323	1	3	4	5	5	3	0	0	0	0	0	0	0	0	0	0	0	0	0	0	1	1	0	0	0	1.00-1.49	1.0-3.99	0-19.9	0-0.79	2.89171	2.7783	5.6052	5.9714	1.3483	3.49795	1.5364	4.612	4.2771	2.4792	3.2139	2.2191	1.781	1	0	0	1	0	1.50-1.99	1.0-3.99
214	1	3	4	5	5	3	0	0	0	0	0	0	0	0	0	0	0	0	0	0	5	2	0	3	0	0.50-0.99	1.0-3.99	180+	0-0.79	15.275	3.8751	7.4754	6.165	2.6253	5.7267	3.1118	5.1123	4.4378	3.4557	4.8829	1.8009	-0.2935	2	1	0	1	0	1.00-1.49	1.0-3.99
385	1	3	4	5	5	3	0	0	0	0	0	0	0	0	0	0	0	0	0	0	2	0	1	1	0	1.50-1.99	4.0-7.99	20-59.0	0-0.79	10.5796	4.0016	7.5084	6.3083	2.6242	4.31352	2.3522	4.5404	5.2038	2.7663	4.5349	2.0194	0.0049	1	0	0	1	0	2+	1.0-3.99
144	1	3	4	5	5	3	0	0	0	0	0	0	0	0	0	0	0	0	0	0	3	1	0	2	0	1.00-1.49	1.0-3.99	60-99.9	0-0.79	5.85687	3.2152	6.8399	6.5806	2.3277	4.9252	1.1203	5.3947	4.9085	2.1738	3.4864	2.5468	0.5474		1	0		0	1.00-1.49	1.0-3.99
194	1	3	4	5	5	3	0	0	0	0	0	0	0	0	0	0	0	0	0	0	0	0	0	0	0	1.50-1.99	1.0-3.99	0-19.9	0.80-1.19	3.18614	3.7955	6.6963	6.2563	1.9315	4.94158	1.8305	4.9682	5.0661	2.7144	4.0462	4.2908	0.8149	2	2	0	0	0	0.50-0.99	1.0-3.99
130	1	3	4	5	5	3	0	0	0	0	0	0	0	0	0	0	0	0	0	0	6	2	1	3	0	0.50-0.99	4.0-7.99	180+	0.80-1.19	30.3447	6.1011	8.5576	6.6493	3.2309	5.05003	4.7429	6.3555	5.4654	3.4032	5.4863	0.6236	0.5381	6	2	1	3	0	0.50-0.99	4.0-7.99
137	1	3	4	5	5	3	0	0	0	0	0	0	0	0	0	0	0	0	0	0	4	0	1	3	0	1.50-1.99	4.0-7.99	100-179	0.80-1.19	4.64891	2.5239	7.2583	7.0662	2.1874	5.73003	1.2508	5.0438	5.3221	1.8248	3.6536	2.1091	1.8293	1	0	0	1	0	1.50-1.99	1.0-3.99
207	1	3	4	5	5	3	0	0	0	0	0	0	0	0	0	0	0	0	0	0	7	2	2	2	1	0.50-0.99	8.0-11.99	60-99.9	1.20-1.79	11.622	2.9401	8.3667	7.4579	3.3476	5.11982	2.2674	5.096	5.201	2.9391	5.4072	2.2881	0.2629	2	1	1	0	0	1.00-1.49	4.0-7.99
149	1	3	4	5	5	3	0	0	0	0	0	0	0	0	0	0	0	0	0	0	5	1	1	3	0	1.00-1.49	4.0-7.99	100-179	0-0.79	16.8891	3.8047	8.9366	6.4183	3.2164	8.35882	1.344	5.9471	5.2037	3.6744	5.1737	1.9457	0.3138	4	1	1	2	0	1.00-1.49	4.0-7.99
231	1	3	4	5	5	3	0	0	0	0	0	0	0	0	0	0	0	0	0	0	5	0	2	3	0	1.50-1.99	8.0-11.99	100-179	0.80-1.19	10.4536	4.3933	8.1658	6.2895	1.9016	5.22632	3.3499	5.3432	5.0601	3.7693	4.3043	0.6076	2.1812	2	0	1	1	0	2+	4.0-7.99
360	1	4	4	5	5	4	0	0	0	0	0	0	0	0	0	0	0	0	0	0	0	0	0	0	0	1.50-1.99	1.0-3.99	0-19.9	0-0.79	5.07668	3.8199	6.3399	6.4889	1.5372	3.91775	1.4646	5.0862	4.4678	1.1212	3.3014	2.3692	0.452	0	0	0	0	0	2+	1.0-3.99
179	1	4	4	5	5	4	0	0	0	0	0	0	0	0	0	0	0	0	0	0	3	1	1	1	0	1.00-1.49	4.0-7.99	20-59.0	0-0.79	3.62499	2.192	7.6354	5.0966	0.7534	1.61687	-0.1265	4.2043	3.567	1.5591	3.3141	1.4641	0.7824		1	1	0		1.00-1.49	4.0-7.99
17	1	4	4	5	5	4	0	0	0	0	0	0	0	0	0	0	0	0	0	0	4	1	1	2	0	1.00-1.49	4.0-7.99	60-99.9	0.80-1.19	13.2288	4.9981	6.4703	6.1658	1.7998	4.59335	3.2915	5.3912	4.8469	2.5416	4.7021	0.8922	0.6167	4	1	1	2	0	1.00-1.49	4.0-7.99
48	1	4	4	5	5	4	0	0	0	0	0	0	0	0	0	0	0	0	0	0	2	2	0	0	0	0.50-0.99	1.0-3.99	0-19.9	0-0.79	1.78055	3.7558	6.5172	5.2128	2.0423	2.9753	0.542	4.8919	4.1845	3.2717	3.2542	5.5283	0.1366	0	0	0	0	0	1.50-1.99	1.0-3.99
38	1	4	4	5	5	4	0	0	0	0	0	0	0	0	0	0	0	0	0	0	5	1	1	3	0	1.00-1.49	4.0-7.99	100-179	0.80-1.19	10.9707	3.4863	7.8566	6.9398	1.5053	6.156	2.4467	6.8202	4.9216	4.0014	4.3134	2.0347	0.7436	3	0	1	2	0	1.50-1.99	4.0-7.99
209	1	4	4	5	5	4	0	0	0	0	0	0	0	0	0	0	0	0	0	0	4	0	1	3	0	2+	4.0-7.99	100-179	0.80-1.19	5.38232	3.6795	7.0696	6.6344	2.5042	5.31458	2.7142	5.8068	5.3699	1.8918	3.8333	1.8896	2.2176	2	0	0	2	0	2+	1.0-3.99
18	1	4	4	5	5	4	0	0	0	0	0	0	0	0	0	0	0	0	0	0	2	0	1	1	0	1.50-1.99	4.0-7.99	20-59.0	0-0.79	5.97414	3.1632	6.6111	6.0147	0.837	5.0763	2.14	5.3004	3.3843	1.7817	2.1921	0.8794	1.2633	1	0	0	1	0	1.50-1.99	1.0-3.99
249	1	4	4	5	5	4	0	0	0	0	0	0	0	0	0	0	0	0	0	0	2	1	1	0	0	1.00-1.49	4.0-7.99	0-19.9	0-0.79	4.92021	3.5599	6.2665	5.8805	1.2284	5.118	2.5323	4.714	4.7012	1.536	3.7234	2.0648	1.1898	1	0	0	1	0	1.50-1.99	1.0-3.99
124	1	4	4	5	5	4	0	0	0	0	0	0	0	0	0	0	0	0	0	0	5	2	0	3	0	0.00-0.49	0-0.99	100-179	0-0.79	12.8249	4.1237	6.8528	7.0417	2.661	5.83293	2.8031	6.4929	4.8644	2.826	4.0507	1.5412	0.6069		2	0		0	0-0.49	0-0.99
33	1	4	4	5	5	4	0	0	0	0	0	0	0	0	0	0	0	0	0	0	4	1	1	1	1	1.00-1.49	4.0-7.99	20-59.0	1.20-1.79	8.88978	3.7476	8.5015	6.6126	2.4952	3.78757	2.2453	5.3556	5.1534	2.7612	5.299	1.6551	1.2324	1	1	0	0	0	1.00-1.49	1.0-3.99
237	1	4	4	5	5	4	0	0	0	0	0	0	0	0	0	0	0	0	0	0	3	1	0	2	0	1.00-1.49	1.0-3.99	60-99.9	0.80-1.19	3.63203	2.4273	6.6991	6.2039	2.124	2.74147	1.4957	4.8758	3.8772	1.5841	2.9562	1.5956	1.6798		0	0	1		1.50-1.99	1.0-3.99
275	1	4	4	5	5	4	0	0	0	0	0	0	0	0	0	0	0	0	0	0	0	0	0	0	0	1.50-1.99	1.0-3.99	0-19.9	0-0.79	3.68777	2.7869	6.1127	7.058	2.6526	4.71988	0.6238	6.0374	5.1585	2.0527	2.5985	2.2181	1.9766	1	0	1	0	0	1.50-1.99	4.0-7.99
62	1	3	5	5	5	3	0	0	0	0	0	0	0	0	0	0	0	0	0	0	1	0	1	0	0	1.50-1.99	4.0-7.99	0-19.9	0-0.79	5.44856	3.3311	7.3815	6.0041	1.1195	2.83735	0.9943	3.6005	3.8064	3.2144	4.6526	2.0484	0.4482
64	1	3	5	5	5	3	0	0	0	0	0	0	0	0	0	0	0	0	0	0	5	0	2	3	0	1.50-1.99	8.0-11.99	180+	0-0.79	10.1245	3.198	7.8678	6.5797	2.0913	5.40755	1.2563	5.8134	5.1249	2.1906	4.2622	0.9452	1.1336
69	1	3	5	5	5	3	0	0	0	0	0	0	0	0	0	0	0	0	0	0	1	0	0	1	0	1.50-1.99	1.0-3.99	20-59.0	0.80-1.19	3.86813	2.6345	6.4387	6.4895	2.1191	4.89257	1.5739	5.6699	4.3702	2.5572	3.3698	2.0036	2.1162
125	1	3	5	5	5	3	0	0	0	0	0	0	0	0	0	0	0	0	0	0	2	0	1	1	0	2+	4.0-7.99	20-59.0	0-0.79	4.88271	3.8993	8.2846	7.3224	2.6235	5.35513	1.7469	5.7408	5.071	2.3972	3.551	2.6432	1.9798
190	1	3	5	5	5	3	0	0	0	0	0	0	0	0	0	0	0	0	0	0	7	2	2	3	0	0.00-0.49	8.0-11.99	100-179	0.80-1.19	17.0961	3.1202	7.8943	6.0406	2.1405	5.16998	2.2813	6.7543	4.424	2.9431	4.0822	0.8492	-0.0703
195	1	3	5	5	5	3	0	0	0	0	0	0	0	0	0	0	0	0	0	0	3	1	0	2	0	1.00-1.49	1.0-3.99	60-99.9	0.80-1.19	4.14691	2.6855	7.5269	6.5907	1.4745	5.36495	0.5906	4.8354	5.0719	2.1082	3.5677	1.6227	2.2365
284	1	3	5	5	5	3	0	0	0	0	0	0	0	0	0	0	0	0	0	0	5	2	0	3	0	0.00-0.49	0-0.99	100-179	0.80-1.19	5.67949	2.6016	7.0667	6.0021	2.3339	2.63253	1.2443	5.4629	3.93	2.7808	3.0648	0.8802	1.5322
322	1	3	5	5	5	3	0	0	0	0	0	0	0	0	0	0	0	0	0	0	1	1	0	0	0	1.00-1.49	1.0-3.99	0-19.9	0-0.79	5.06161	3.3153	6.1977	5.9021	1.3446	2.97058	1.9757	5.51	5.0561	2.5452	3.0762	1.933	0.9665
58	1	4	5	5	5	4	0	0	0	0	0	0	0	0	0	0	0	0	0	0	2	0	1	1	0	1.50-1.99	4.0-7.99	20-59.0	0-0.79	5.40378	2.4601	6.7794	6.7328	1.8358	5.0326	0.8659	4.4691	4.3148	2.5154	3.3003	1.6834	1.1099
60	1	4	5	5	5	4	0	0	0	0	0	0	0	0	0	0	0	0	0	0	4	2	0	2	0	0.00-0.49	1.0-3.99	60-99.9	0.80-1.19	17.401	4.1877	6.797	6.0552	2.4911	3.57375	3.6141	6.1049	4.8408	2.8969	4.989	1.059	-0.1911
67	1	4	5	5	5	4	0	0	0	0	0	0	0	0	0	0	0	0	0	0	3	0	1	2	0	1.50-1.99	4.0-7.99	60-99.9	0-0.79	5.35739	3.4102	6.952	6.3118	0.7747	4.6839	2.217	3.8011	4.3085	1.2908	3.8338	1.4201	1.2536
81	1	4	5	5	5	4	0	0	0	0	0	0	0	0	0	0	0	0	0	0	5	2	1	2	0	0.50-0.99	4.0-7.99	60-99.9	0.80-1.19	9.97666	4.8342	7.0999	5.7865	1.8116	5.75018	2.8068	4.1852	4.3648	2.8793	4.0351	1.1137	0.9599
109	1	4	5	5	5	4	0	0	0	0	0	0	0	0	0	0	0	0	0	0	1	0	0	1	0	1.50-1.99	1.0-3.99	20-59.0	0.80-1.19	4.06632	3.3577	6.659	5.8889	1.1085	3.24955	1.0179	5.8547	4.4509	3.0003	3.2728	3.0231	0.5015
112	1	4	5	5	5	4	0	0	0	0	0	0	0	0	0	0	0	0	0	0	2	0	1	1	0	2+	4.0-7.99	20-59.0	0-0.79	5.61419	3.9421	7.9493	5.9602	1.7565	3.84428	1.5076	4.3321	4.8252	4.1172	4.5028	2.4853	1.084
117	1	4	5	5	5	4	0	0	0	0	0	0	0	0	0	0	0	0	0	0	5	2	1	2	0	0.50-0.99	4.0-7.99	60-99.9	0.80-1.19	5.87903	2.8412	6.385	6.4957	1.9001	5.16237	2.2479	5.0878	4.2633	1.7453	3.3081	2.6277	0.1485
145	1	4	5	5	5	4	0	0	0	0	0	0	0	0	0	0	0	0	0	0	4	1	1	2	0	1.00-1.49	4.0-7.99	60-99.9	0.80-1.19	11.7755	4.3389	7.1749	6.5493	2.2606	5.94423	3.5034	6.0965	5.2783	3.2153	3.6238	1.5322	0.9494
198	1	4	5	5	5	4	0	0	0	0	0	0	0	0	0	0	0	0	0	0	2	1	0	1	0	1.00-1.49	1.0-3.99	20-59.0	0-0.79	5.28065	4.9312	6.5466	6.1367	0.7812	4.82445	3.3692	6.2457	4.401	1.2955	3.2071	2.4036	1.1427
220	1	4	5	5	5	4	0	0	0	0	0	0	0	0	0	0	0	0	0	0	1	0	1	0	0	2+	4.0-7.99	0-19.9	0-0.79	5.53103	5.2218	7.2857	5.3271	1.9182	6.28567	2.6178	4.6998	4.1479	2.4652	3.3498	2.8345	0.8942
227	1	4	5	5	5	4	0	0	0	0	0	0	0	0	0	0	0	0	0	0	5	1	1	3	0	1.00-1.49	4.0-7.99	100-179	0.80-1.19	8.71137	3.6132	7.4698	5.6907	1.7296	3.2161	1.8226	5.1549	4.5053	1.7741	3.4847	1.1329	0.3135
243	1	4	5	5	5	4	0	0	0	0	0	0	0	0	0	0	0	0	0	0	0	0	0	0	0	2+	1.0-3.99	0-19.9	0.80-1.19	5.28515	3.2785	7.1651	5.6051	1.5204	3.12975	0.9388	3.3528	3.8482	2.1996	4.6972	1.5793	0.7639
268	1	4	5	5	5	4	0	0	0	0	0	0	0	0	0	0	0	0	0	0	4	0	1	3	0	1.50-1.99	4.0-7.99	100-179	0.80-1.19	10.9473	5.011	7.7517	6.3352	1.7233	5.54485	2.326	5.1532	5.0656	2.7775	4.3382	1.5972	0.7031
272	1	4	5	5	5	4	0	0	0	0	0	0	0	0	0	0	0	0	0	0	5	2	1	2	0	0.50-0.99	4.0-7.99	60-99.9	0.80-1.19	8.50038	3.1858	7.0658	7.3562	2.3902	4.44918	1.2083	6.1381	4.7929	3.133	3.3603	1.1614	1.2795
277	1	4	5	5	5	4	0	0	0	0	0	0	0	0	0	0	0	0	0	0	7	2	2	3	0	0.50-0.99	8.0-11.99	100-179	0.80-1.19	9.45898	2.9891	7.9207	5.9758	2.8531	6.03075	1.4244	5.6422	4.9108	2.4827	3.7958	0.6798	1.6419
278	1	4	5	5	5	4	0	0	0	0	0	0	0	0	0	0	0	0	0	0	2	2	0	0	0	0.50-0.99	1.0-3.99	0-19.9	0-0.79	3.16944	2.7403	5.9235	6.3664	1.1222	2.2428	0.5786	3.7279	3.991	1.926	3.0596	1.7303	1.2769
303	1	4	5	5	5	4	0	0	0	0	0	0	0	0	0	0	0	0	0	0	3	1	1	1	0	1.00-1.49	4.0-7.99	20-59.0	0-0.79	7.19772	3.8258	6.2042	6.0396	1.8605	4.5226	2.0548	4.9552	4.8391	1.5972	4.0534	2.5889	-0.2935
304	1	4	5	5	5	4	0	0	0	0	0	0	0	0	0	0	0	0	0	0	4	2	1	1	0	0.50-0.99	4.0-7.99	20-59.0	0-0.79	6.18087	3.4935	7.0485	6.4248	1.1876	5.0544	2.7086	5.3094	4.314	2.5166	3.6247	1.6794	1.4014
339	1	4	5	5	5	4	0	0	0	0	0	0	0	0	0	0	0	0	0	0	4	2	0	2	0	0.50-0.99	1.0-3.99	60-99.9	0-0.79	15.8454	4.5502	7.4171	5.8015	2.5556	6.37383	3.2115	5.3826	5.3112	2.9795	4.5534	1.183	0.4723
11	1	5	5	5	5	5	0	0	0	0	0	0	0	0	0	0	0	0	0	0		1	1		0	1.00-1.49	4.0-7.99		0.80-1.19	3.04522	2.1101	6.5952	5.4203	1.2746	1.43715	0.1788	4.204	3.592	1.6867	3.4101	2.0735	0.6952
26	1	5	5	5	5	5	0	0	0	0	0	0	0	0	0	0	0	0	0	0	1	1	0	0	0	1.00-1.49	1.0-3.99	0-19.9	0-0.79	3.65529	3.8763	5.6546	6.3413	1.4666	3.79305	1.2825	4.451	4.0428	2.7618	3.3274	1.8225	1.837
27	1	5	5	5	5	5	0	0	0	0	0	0	0	0	0	0	0	0	0	0	3	2	0	1	0	0.50-0.99	1.0-3.99	20-59.0	0.80-1.19	6.87909	3.5413	6.3246	7.5985	2.5221	4.64418	2.9218	6.5754	5.4546	3.0395	4.0897	2.9796	0.7983
31	1	5	5	5	5	5	0	0	0	0	0	0	0	0	0	0	0	0	0	0		1	0		0	1.00-1.49	1.0-3.99		0-0.79	9.64053	2.6885	7.591	7.6053	3.7131	3.93052	1.7259	6.1799	4.9159	1.2578	2.9797	1.5761	0.4032
47	1	5	5	5	5	5	0	0	0	0	0	0	0	0	0	0	0	0	0	0	1	0	0	1	0	1.50-1.99	1.0-3.99	20-59.0	0-0.79	5.54486	2.9896	6.7808	6.8105	2.115	4.8032	0.5371	4.929	4.6177	3.3553	4.2013	1.9073	1.3783
73	1	5	5	5	5	5	0	0	0	0	0	0	0	0	0	0	0	0	0	0		0	0		0	1.50-1.99	1.0-3.99		0.80-1.19	4.89754	3.3669	6.0609	5.7045	1.6174	4.58528	2.1158	5.1024	3.7391	2.1211	3.2412	1.5891	1.3577
78	1	5	5	5	5	5	0	0	0	0	0	0	0	0	0	0	0	0	0	0	2	2	0	0	0	0.50-0.99	1.0-3.99	0-19.9	0-0.79	8.16566	3.2425	6.2914	8.6354	2.836	3.585	2.543	5.5323	4.5006	1.2862	4.9218	1.8876	0.7281
94	1	5	5	5	5	5	0	0	0	0	0	0	0	0	0	0	0	0	0	0	1	1	0	0	0	1.00-1.49	1.0-3.99	0-19.9	0-0.79	3.07083	3.0095	6.043	6.7823	1.9614	3.02957	0.9244	4.6702	4.4824	2.6069	3.4686	2.8276	1.3308
103	1	5	5	5	5	5	0	0	0	0	0	0	0	0	0	0	0	0	0	0		0	1		0	2+	4.0-7.99		0-0.79	2.47127	2.7008	6.6096	5.2679	1.2765	0.87015	-0.1277	3.852	3.6196	2.4338	3.1279	2.0656	1.25
113	1	5	5	5	5	5	0	0	0	0	0	0	0	0	0	0	0	0	0	0	2	0	1	1	0	2+	4.0-7.99	20-59.0	0-0.79	6.83813	3.4539	7.2774	6.7458	2.0159	4.67223	1.496	4.4972	4.881	1.0994	3.2077	2.162	0.1601
116	1	5	5	5	5	5	0	0	0	0	0	0	0	0	0	0	0	0	0	0		2	0		1	0.50-0.99	1.0-3.99		3+	6.06004	4.9918	7.0297	6.7089	2.238	2.32337	2.3378	4.6506	6.0576	2.4468	6.6852	2.663	1.2323
122	1	5	5	5	5	5	0	0	0	0	0	0	0	0	0	0	0	0	0	0		1	0		0	1.00-1.49	1.0-3.99		0.80-1.19	2.93345	2.5415	6.1096	5.7702	1.2985	4.2839	0.8189	5.8605	3.7646	2.4214	2.9164	2.7419	1.31
129	1	5	5	5	5	5	0	0	0	0	0	0	0	0	0	0	0	0	0	0	5	2	1	2	0	0.50-0.99	4.0-7.99	60-99.9	0.80-1.19	5.39045	3.6481	6.9272	6.5343	1.0813	5.27315	3.757	4.6042	4.7883	1.0318	4.1857	2.3139	1.1915
131	1	5	5	5	5	5	0	0	0	0	0	0	0	0	0	0	0	0	0	0										2.29496	2.5207	6.6933	5.9643	2.0511	2.57218	0.9359	4.8496	4.7092	1.3029	3.541	2.7737	1.8574
162	1	5	5	5	5	5	0	0	0	0	0	0	0	0	0	0	0	0	0	0	2	1	0	1	0	1.00-1.49	1.0-3.99	20-59.0	0.80-1.19	2.23881	2.2086	6.2646	5.8412	1.2072	4.12882	0.7399	4.489	3.7637	2.7356	2.5497	2.8692	1.591
174	1	5	5	5	5	5	0	0	0	0	0	0	0	0	0	0	0	0	0	0	3	2	0	1	0	0.50-0.99	1.0-3.99	20-59.0	0-0.79	6.41954	3.6068	5.9039	5.2459	1.3904	4.9445	3.5137	5.0442	3.8411	1.4817	3.1885	1.2739	0.9933
178	1	5	5	5	5	5	0	0	0	0	0	0	0	0	0	0	0	0	0	0	1	0	0	1	0	1.50-1.99	1.0-3.99	20-59.0	0.80-1.19	2.59667	2.7168	6.394	6.4734	0.9661	3.41953	0.9448	4.0018	4.2283	2.8145	3.8174	2.5216	1.8804
212	1	5	5	5	5	5	0	0	0	0	0	0	0	0	0	0	0	0	0	0	2	1	0	1	0	1.00-1.49	1.0-3.99	20-59.0	0-0.79	5.71707	3.4251	6.2249	6.6629	2.3387	4.01505	1.7968	5.587	4.2513	2.4889	3.5091	2.4102	0.6192
229	1	5	5	5	5	5	0	0	0	0	0	0	0	0	0	0	0	0	0	0	2	0	0	2	0	1.50-1.99	1.0-3.99	60-99.9	0.80-1.19	3.65586	2.3063	6.0116	5.6217	0.5148	4.95402	1.3566	4.9523	4.533	1.6094	3.1909	2.2862	0.9835
246	1	5	5	5	5	5	0	0	0	0	0	0	0	0	0	0	0	0	0	0		0	0		0	1.50-1.99	1.0-3.99		0.80-1.19	2.16852	2.1794	6.1477	5.8228	1.3633	2.5124	0.627	3.6696	3.9542	3.464	2.9487	2.7954	1.509
258	1	5	5	5	5	5	0	0	0	0	0	0	0	0	0	0	0	0	0	0	4	2	1	1	0	0.50-0.99	4.0-7.99	20-59.0	0-0.79	6.9249	3.1363	6.8185	5.8423	1.4423	4.34692	1.8122	4.425	3.6196	2.6579	2.8049	1.619	0.1786
279	1	5	5	5	5	5	0	0	0	0	0	0	0	0	0	0	0	0	0	0	0	0	0	0	0	1.50-1.99	1.0-3.99	0-19.9	0.80-1.19	2.06454	2.9848	5.6862	5.4856	0.4687	3.04623	0.6436	3.6608	4.2148	1.7355	2.859	3.0066	1.0588
287	1	5	5	5	5	5	0	0	0	0	0	0	0	0	0	0	0	0	0	0	0	0	0	0	0	1.50-1.99	1.0-3.99	0-19.9	0-0.79	3.31373	3.9982	6.6989	6.0429	1.5582	2.66555	1.2484	4.1654	4.2698	2.0871	3.4566	1.836	1.9453
298	1	5	5	5	5	5	0	0	0	0	0	0	0	0	0	0	0	0	0	0		2	1		0	0.00-0.49	4.0-7.99		0.80-1.19	6.23095	3.5048	6.8921	6.341	2.1465	4.79343	1.5996	6.6435	5.1596	3.1464	3.6996	2.5114	0.995
350	1	5	5	5	5	5	0	0	0	0	0	0	0	0	0	0	0	0	0	0		2	0		0	0.50-0.99	1.0-3.99		0-0.79	1.06893	2.7815	6.0289	6.4889	1.9087	2.86042	0.8688	5.5748	3.7762	4.1831	2.6798	2.2956	4.9423
370	1	5	5	5	5	5	0	0	0	0	0	0	0	0	0	0	0	0	0	0	3	1	0	2	0	1.00-1.49	1.0-3.99	60-99.9	0.80-1.19	14.7291	4.0058	6.5897	6.9195	3.6831	5.27548	2.5785	5.4771	5.3392	3.9191	4.197	1.8181	0.0176
372	1	5	5	5	5	5	0	0	0	0	0	0	0	0	0	0	0	0	0	0	3	2	0	1	0	0.50-0.99	1.0-3.99	20-59.0	0.80-1.19	2.67245	2.05	6.8124	6.3368	2.0361	4.56675	0.5476	5.661	4.6638	1.7739	3.1403	3.2879	1.3935
373	1	5	5	5	5	5	0	0	0	0	0	0	0	0	0	0	0	0	0	0	1	0	1	0	0	2+	4.0-7.99	0-19.9	0-0.79	1.69612	1.6803	6.2345	5.5717	0.7845	1.9313	-0.0871	3.8947	3.2089	2.5004	3.0567	2.2399	1.9908
273	0	2	1	1	1	1	1	1	1	1	1	0	1	1	1	1	1	1				1	0		0	1.00-1.49	0-0.99		0.80-1.19	27.094	3.9314	10.2422	6.1528	4.7614	6.38	1.2164	5.9745	5.0517	2.7595	4.6601	-0.2122	0.9184
286	0	2	2	1	1	1	1	1	1	1	1	0	0	1	1	1	1	1	1	1		1	2		0	1.00-1.49	12.0+		0.80-1.19	32.3696	5.8155	7.7959	6.3163	5.0883	6.33918	1.9022	7.2961	5.4003	3.7959	5.196	1.4247	-0.4687		1	2		0	1.00-1.49	8.0-11.99
337	0	2	2	1	1	1	1	1	1	1	1	0	0	1	1	1	1	1	1	1	3	1	1	1	0	1.00-1.49	4.0-7.99	20-59.0	0-0.79	4.65897	2.1518	7.2928	6.6422	1.999	3.8509	0.1882	3.6674	3.6866	2.8384	3.4733	2.0166	0.7015					1
219	0	3	3	1	1	1	0	0	1	1	1	0	0	1	1	1	1	1	1	1	6	2	2	2	0	0.50-0.99	12.0+	60-99.9	0.80-1.19	17.3604	3.8395	8.789	7.0275	3.4585	4.991	5.4873	5.7387	6.4273	5.3838	6.1567	2.0008	1.2236
343	0	3	3	1	1	1	0	0	1	1	1	0	0	1	1	1	1	1	1	1	4	2	0	1	1	0.00-0.49	1.0-3.99	20-59.0	1.80-2.99	34.4059	6.327	11.8014	5.6742	3.7551	5.68435	3.7171	6.1203	9.4129	3.6819	6.7896	2.2175	0.1661		2	0		1	0-0.49	1.0-3.99
201	0	4	4	1	1	1	0	0	1	1	1	0	0	1	1	1	1	1	1	1	3	1	1	0	1	1.00-1.49	4.0-7.99	0-19.9	1.80-2.99	21.0859	8.3544	8.6427	6.2728	5.6889	5.4068	3.3929	5.7633	5.1715	4.8925	6.3478	2.4165	0.7738
86	0	2	2	2	1	1	1	1	1	1	1	0	0	0	1	1	1	1	1	1	3	0	1	2	0	1.50-1.99	4.0-7.99	60-99.9	0-0.79	5.35051	2.7529	7.575	5.8555	2.4899	4.26378	2.1145	4.069	3.7392	2.3527	3.4233	1.876	1.0118	4	1	0	3	0	1.00-1.49	1.0-3.99
170	0	2	2	3	5	2	1	1	0	0	1	0	0	0	0	0					3	1	2	0	0	1.00-1.49	8.0-11.99	0-19.9	0.80-1.19	9.8871	4.8982	8.034	6.7353	2.252	6.38138	3.8494	4.4853	4.9124	3.4559	4.5806	2.587	0.7188		1	2		0	1.00-1.49	8.0-11.99
16	0	2	2	3	5	2	1	1	0	0	1	0	0	0	0	0					3	0	2	0	1	1.50-1.99	8.0-11.99	0-19.9	1.20-1.79	20.6322	8.8463	7.7329	6.5069	2.4931	9.88823	7.9888	5.7462	5.212	3.5022	6.1311	2.5706	1.5053		2	1		0	0-0.49	4.0-7.99
51	0	2	3	3	5	2	1	0	0	0	1	0	0	0	0	0						2	1		0	0.50-0.99	4.0-7.99		0.80-1.19	7.1487	5.3252	7.4058	5.158	2.6038	5.4491	2.9498	5.8874	4.4426	2.4198	4.8018	2.8387	0.7746					0
252	0	2	3	3	5	2	1	0	0	0	1	0	0	0	0	0					6	2	1	3	0	0.50-0.99	4.0-7.99	100-179	0.80-1.19	8.73464	3.178	7.6945	5.2719	2.8777	4.66388	1.3237	6.0976	4.6573	3.9526	4.9453	1.7939	0.8851		2	1		1	0.50-0.99	4.0-7.99
189	0	2	3	3	5	2	1	0	0	0	1	0	0	0	0	0					2	0	2	0	0	1.50-1.99	8.0-11.99	0-19.9	0-0.79	46.0446	5.9241	10.6888	5.9737	4.0745	3.6616	3.0975	6.2597	8.6032	5.0632	5.5393	0.2368	0.4904		2	1		0	0.50-0.99	4.0-7.99
327	0	3	3	3	2	2	0	0	0	1	1	0	0	0	0	0	1	0	1	0	6	2	1	2	1	0.50-0.99	4.0-7.99	60-99.9	1.20-1.79	12.2111	3.3915	7.299	5.8374	4.3126	6.67408	1.4521	5.9248	4.9537	3.5979	4.8216	1.5464	0.8863		1	1		1	1.00-1.49	4.0-7.99
128	0	3	3	3	3	3	0	0	0	0	0	0	0	0	0	0	0	0	0	0	6	1	2	2	1	1.00-1.49	12.0+	60-99.9	1.20-1.79	23.3502	5.3313	7.9026	6.2814	3.5705	5.25833	4.7469	6.6701	4.7879	5.0781	6.5605	2.001	0.1458		0	2		0	1.50-1.99	8.0-11.99
142	0	3	3	3	3	3	0	0	0	0	0	0	0	0	0	0	0	0	0	0	4	1	2	0	1	1.00-1.49	12.0+	0-19.9	1.80-2.99	9.57575	3.8281	8.5066	6.0067	4.3306	3.38685	1.967	6.1108	4.1227	4.3651	5.0564	2.3258	0.6916	5	1	2	1	1	1.00-1.49	12.0+
271	0	3	3	3	3	3	0	0	0	0	0	0	0	0	0	0	0	0	0	0	7	2	2	3	0	0.50-0.99	12.0+	180+	0-0.79	24.0477	6.2939	7.4959	5.9637	4.4401	7.8287	4.1742	5.5291	4.4649	3.6016	5.5157	1.3691	0.5168		2	1		0	0.50-0.99	4.0-7.99
233	0	3	3	3	5	3	0	0	0	0	0	0	0	0	0	0	0	0	0	0	2	1	1	0	0	1.00-1.49	4.0-7.99	0-19.9	0.80-1.19	5.15346	3.0486	6.717	5.2951	2.5299	2.44693	0.6069	3.544	3.9111	2.035	4.1364	0.9438	1.1793		1	1		0	1.00-1.49	4.0-7.99
44	0	3	3	3	5	3	0	0	0	0	0	0	0	0	0	0	0	0	0	0	5	2	2	1	0	0.50-0.99	12.0+	20-59.0	0.80-1.19	5.86588	3.5461	7.4636	6.1131	3.0634	5.49747	0.7296	5.2765	4.3367	3.1221	3.9214	1.8883	1.621	5	1	2	2	0	1.00-1.49	8.0-11.99
138	0	3	3	3	5	3	0	0	0	0	0	0	0	0	0	0	0	0	0	0	4	0	1	2	1	1.50-1.99	4.0-7.99	60-99.9	1.20-1.79	11.6527	4.1405	7.6583	5.388	1.937	4.418	2.5839	4.2276	4.5858	3.6441	5.5742	1.1678	0.5785	4	0	1	2	1	2+	4.0-7.99
359	0	3	3	3	5	3	0	0	0	0	0	0	0	0	0	0	0	0	0	0	6	1	2	3	0	1.00-1.49	12.0+	180+	0-0.79	12.7321	3.3116	8.1947	5.515	3.6364	6.493	1.2272	6.9217	4.9326	5.1063	5.224	2.0907	0.681					0
25	0	3	3	3	5	3	0	0	0	0	0	0	0	0	0	0	0	0	0	0	5	2	0	3	0	0.00-0.49	0-0.99	180+	0.80-1.19	31.8085	2.7804	7.1818	6.2648	3.6032	6.95282	1.6928	6.8301	5.2902	4.8323	5.4765	-0.2957	0.494	5	2	0	3	0	0-0.49	0-0.99
308	0	3	3	3	5	3	0	0	0	0	0	0	0	0	0	0	0	0	0	0	4	2	0	1	1	0.00-0.49	1.0-3.99	20-59.0	1.80-2.99	51.4848	5.9258	7.266	6.7975	4.9808	5.00155	4.0463	7.1104	5.6508	3.8401	6.3645	-0.0927	0.1173	5	2	1	1	1	0-0.49	4.0-7.99
296	0	4	3	3	5	3	0	0	0	0	0	0	0	0	0	0	0	0	0	0	4	2	1	1	0	0.50-0.99	4.0-7.99	20-59.0	0-0.79	13.6998	8.0506	7.6048	6.2236	2.3335	4.89958	3.928	3.9497	4.6791	3.7235	5.492	1.7019	0.9228		2	1			0.50-0.99	4.0-7.99
120	0	3	4	3	5	3	0	0	0	0	0	0	0	0	0	0	0	0	0	0	5	1	2	2	0	1.00-1.49	8.0-11.99	60-99.9	0.80-1.19	10.2695	3.6566	7.5377	5.5106	1.7349	4.51713	0.7314	4.6848	3.9379	3.3336	4.7368	1.1793	0.1764	3	1	1	1	0	1.00-1.49	4.0-7.99
248	0	3	4	3	5	3	0	0	0	0	0	0	0	0	0	0	0	0	0	0	7	2	2	2	1	0.00-0.49	12.0+	60-99.9	3+	16.6301	4.496	7.8132	6.4546	4.6285	11.8215	1.8409	5.8724	5.6702	3.1484	6.9106	1.5286	2.0912	4	1	0	2	1	1.00-1.49	1.0-3.99
72	0	2	2	4	5	2	1	1	0	0	1	0	0	0	0	0					2	0	2	0	0	2+	12.0+	0-19.9	0.80-1.19	3.89258	4.3036	8.3613	6.2045	2.4076	4.33228	0.532	3.8089	4.4348	3.566	3.4078	1.9895	2.3608	6	1	2	3	0	1.00-1.49	8.0-11.99
111	0	2	2	4	5	2	1	1	0	0	1	0	0	0	0	0					5	0	2	2	1	2+	12.0+	60-99.9	1.20-1.79	14.9379	4.8136	7.286	6.2481	3.4775	5.42765	1.451	6.0858	4.9658	4.3712	6.0749	1.2127	1.0258	6	2	1	3	0	0.50-0.99	4.0-7.99
294	0	2	2	4	5	2	1	1	0	0	1	0	0	0	0	0					4	2	1	0	1	0.50-0.99	4.0-7.99	0-19.9	1.20-1.79	16.8119	5.8103	7.9099	6.301	3.7902	6.33595	2.3625	6.9124	5.9399	4.4044	6.2316	2.3421	0.7147		1	1		0	1.00-1.49	4.0-7.99
147	0	2	3	4	5	2	1	0	0	0	1	0	0	0	0	0					5	2	1	1	1	0.50-0.99	4.0-7.99	20-59.0	1.20-1.79	2.72309	2.8692	6.5594	5.0423	1.4317	3.99663	2.1737	4.1273	4.1905	1.75	3.7822	2.8725	1.4216		2	1		0	0.50-0.99	4.0-7.99
338	0	2	3	4	5	2	1	0	0	0	1	0	0	0	0	0					6	2	2	1	1	0.50-0.99	8.0-11.99	20-59.0	1.80-2.99	48.907	6.6949	8.6812	6.7774	4.7888	12.6372	3.2956	6.8491	5.7138	3.1409	6.3113	2.45	-0.6959	5	1	1	3	0	1.00-1.49	4.0-7.99
290	0	3	3	4	5	3	0	0	0	0	0	0	0	0	0	0	0	0	0	0	0	0	0	0	0	2+	1.0-3.99	0-19.9	0-0.79	4.12387	3.1866	7.1957	5.9266	1.2068	2.72218	0.936	3.6466	5.3183	3.1229	3.3903	2.134	1.1084					0
205	0	3	3	4	5	3	0	0	0	0	0	0	0	0	0	0	0	0	0	0	4	2	1	1	0	0.50-0.99	4.0-7.99	20-59.0	0.80-1.19	6.47777	3.4185	7.7632	6.5465	2.4718	7.72108	0.8449	4.5873	4.3409	2.4992	4.4021	2.4877	1.0404	2	1	0	1	0	1.00-1.49	1.0-3.99
240	0	3	3	4	5	3	0	0	0	0	0	0	0	0	0	0	0	0	0	0	6	2	2	2	0	0.00-0.49	12.0+	60-99.9	0-0.79	25.2793	5.9429	8.9627	6.3498	3.7709	5.46753	4.416	7.2317	6.6993	4.7651	5.1404	1.947	0.4825		2	1		0	0.50-0.99	4.0-7.99
270	0	2	4	4	5	2	1	0	0	0	1	0	0	0	0	0					4	1	2	0	1	1.00-1.49	8.0-11.99	0-19.9	3+	4.08901	4.8312	7.3997	5.8161	3.9856	3.1982	2.2493	4.7801	6.1665	4.1953	6.5135	2.5402	3.2234		1	1		1	1.00-1.49	4.0-7.99
85	0	2	4	4	5	2	1	0	0	0	1	0	0	0	0	0					0	0	0	0	0	2+	1.0-3.99	0-19.9	0.80-1.19	7.35213	4.1381	6.6945	5.8421	1.6359	3.72302	2.3689	4.0151	4.4742	2.9809	4.7139	1.9295	0.4315	5	0	2	3	0	1.50-1.99	8.0-11.99
157	0	3	4	4	4	3	0	0	0	0	0	0	0	0	0	0	0	0	0	0	4	1	2	0	1	1.00-1.49	8.0-11.99	0-19.9	1.20-1.79	19.5506	5.0814	8.3772	6.9407	3.8533	5.5707	3.1232	6.3351	6.484	4.9739	7.2139	1.9512	1.0612	4	2	1	0	1	0.50-0.99	4.0-7.99
21	0	3	4	4	5	3	0	0	0	0	0	0	0	0	0	0	0	0	0	0	3	1	1	0	1	1.00-1.49	4.0-7.99	0-19.9	3+	7.78982	4.6351	8.2085	5.9198	2.9611	4.9694	3.3153	5.6353	6.641	2.4603	7.0926	1.7593	2.6852	4	1	0	2	1	1.00-1.49	1.0-3.99
361	0	4	4	4	5	4	0	0	0	0	0	0	0	0	0	0	0	0	0	0	3	2	0	0	1	0.50-0.99	1.0-3.99	0-19.9	1.20-1.79	3.18373	3.2469	6.6026	4.5949	1.0426	3.24337	0.1716	3.4493	3.8765	1.9787	3.7442	1.7103	1.3384	2	1	0	1	0	1.00-1.49	1.0-3.99
265	0	4	4	4	5	4	0	0	0	0	0	0	0	0	0	0	0	0	0	0	5	2	1	1	1	0.50-0.99	4.0-7.99	20-59.0	1.80-2.99	23.4729	5.9609	7.3357	7.603	4.7107	7.70603	2.3375	6.1962	5.2701	3.649	6.7196	1.8948	0.4971		1	0		1	1.00-1.49	1.0-3.99
247	0	2	2	5	5	2	1	1	0	0	1	0	0	0	0	0					4	2	0	2	0	0.50-0.99	1.0-3.99	60-99.9	0-0.79	19.1551	4.4043	8.1432	7.138	4.4464	5.07067	0.7826	4.8477	5.6559	2.3672	3.9371	0.4421	0.3972					0
71	0	3	3	5	3	3	0	0	0	0	0	0	0	0	0	0	0	0	0	0	0	0	0	0	0	1.50-1.99	1.0-3.99	0-19.9	0.80-1.19	5.66347	3.9066	6.6147	5.8288	0.8648	2.81855	1.8427	4.5931	4.8432	3.631	4.5369	1.7792	1.1135	0	0	0	0	0	2+	1.0-3.99
332	0	3	3	5	5	3	0	0	0	0	0	0	0	0	0	0	0	0	0	0	4	2	1	0	1	0.00-0.49	4.0-7.99	0-19.9	1.20-1.79	6.1854	4.332	8.7498	6.19	3.5525	4.15828	1.481	5.3839	5.4625	3.7765	5.5057	1.6918	2.7689		2	1		1	0-0.49	4.0-7.99
173	0	3	3	5	5	3	0	0	0	0	0	0	0	0	0	0	0	0	0	0		2	0		0	0.50-0.99	1.0-3.99		0-0.79	7.42416	3.6787	6.6212	5.6421	3.454	3.05808	1.9202	6.2632	4.4356	3.5769	4.6588	1.7262	1.1511		1	0		0	1.00-1.49	1.0-3.99
88	0	3	3	5	5	3	0	0	0	0	0	0	0	0	0	0	0	0	0	0	2	0	1	0	1	1.50-1.99	4.0-7.99	0-19.9	1.20-1.79	6.81059	2.9266	6.4634	4.5688	1.968	3.16	1.852	4.5573	3.4988	2.2862	3.8957	1.2727	0.2271		0	2		1	1.50-1.99	8.0-11.99
8	0	3	3	5	5	3	0	0	0	0	0	0	0	0	0	0	0	0	0	0	5	2	2	1	0	0.00-0.49	12.0+	20-59.0	0.80-1.19	5.0271	3.1532	8.6633	5.9588	3.2236	6.42315	0.801	5.6209	4.6602	2.8494	4.7592	2.9773	1.5858	4	1	1	2	0	1.00-1.49	4.0-7.99
266	0	3	3	5	5	3	0	0	0	0	0	0	0	0	0	0	0	0	0	0	3	0	1	2	0	1.50-1.99	4.0-7.99	60-99.9	0.80-1.19	6.49831	5.3753	8.4356	5.8758	1.8733	5.91545	5.6603	2.3145	6.3045	4.0519	5.793	2.7309	2.1889		0	2		0	1.50-1.99	12.0+
335	0	3	3	5	5	3	0	0	0	0	0	0	0	0	0	0	0	0	0	0	5	2	1	2	0	0.50-0.99	4.0-7.99	60-99.9	0.80-1.19	33.4007	4.3337	9.4751	6.4236	3.4337	5.64797	2.01	6.0329	7.6546	3.9424	5.9536	0.9311	-0.0732		1	2		0	1.00-1.49	8.0-11.99
301	0	3	3	5	5	3	0	0	0	0	0	0	0	0	0	0	0	0	0	0	4	2	2	0	0	0.00-0.49	12.0+	0-19.9	0.80-1.19	20.1942	4.4649	8.0747	5.3765	2.3208	11.0668	2.0525	7.1681	4.6988	5.0152	5.3054	1.6522	0.7848	3	2	0	1	0	0.50-0.99	1.0-3.99
216	0	3	3	5	5	3	0	0	0	0	0	0	0	0	0	0	0	0	0	0	6	2	2	2	0	0.00-0.49	8.0-11.99	60-99.9	0-0.79	23.4097	6.5958	7.5736	5.2043	3.9421	10.1378	2.455	6.0305	3.4185	3.3826	4.1761	1.5778	-0.0926	6	1	2	3	0	1.00-1.49	8.0-11.99
199	0	4	3	5	5	3	0	0	0	0	0	0	0	0	0	0	0	0	0	0	0	0	0	0	0	2+	1.0-3.99	0-19.9	0-0.79	3.56592	4.338	7.1938	5.3967	0.1413	2.75185	2.0453	4.1288	4.7381	3.2365	4.5579	2.1606	1.8765		1	0		0	1.00-1.49	1.0-3.99
107	0	2	4	5	5	2	1	0	0	0	1	0	0	0	0	0						2	0		0	0.00-0.49	1.0-3.99		0.80-1.19	11.0514	5.4999	7.9673	6.4549	3.4828	5.71943	3.1317	5.8927	6.0749	3.3353	5.1181	2.4995	1.1036					0
118	0	3	4	5	5	3	0	0	0	0	0	0	0	0	0	0	0	0	0	0	7	2	2	3	0	0.50-0.99	12.0+	100-179	0.80-1.19	3.75933	2.4418	7.4783	5.9228	1.9855	5.78105	0.2837	6.5231	3.8706	3.0819	3.337	2.8713	1.4489		0	0	2		1.50-1.99	1.0-3.99
234	0	3	4	5	5	3	0	0	0	0	0	0	0	0	0	0	0	0	0	0	7	2	2	3	0	0.50-0.99	8.0-11.99	180+	0.80-1.19	5.53871	4.0775	7.7546	5.9225	3.4792	6.1235	0.4974	5.7668	3.9609	4.3039	4.6527	2.5774	1.7913	4	0	1	3	0	2+	4.0-7.99
55	0	3	4	5	5	3	0	0	0	0	0	0	0	0	0	0	0	0	0	0	3	1	1	1	0	1.00-1.49	4.0-7.99	20-59.0	0-0.79	6.37811	2.625	7.1103	5.1545	1.9703	6.8584	0.7341	5.5473	4.1738	2.9097	3.7134	1.9177	0.8954	4	0	1	3	0	1.50-1.99	4.0-7.99
133	0	3	4	5	5	3	0	0	0	0	0	0	0	0	0	0	0	0	0	0	4	2	1	0	1	0.50-0.99	4.0-7.99	0-19.9	1.80-2.99	18.1425	5.0152	8.9901	6.3119	4.3621	6.93117	1.3876	5.4522	4.9735	3.3453	5.5934	1.9357	0.1742	5	2	0	2	1	0.50-0.99	1.0-3.99
28	0	4	4	5	5	4	0	0	0	0	0	0	0	0	0	0	0	0	0	0	2	1	1	0	0	1.00-1.49	4.0-7.99	0-19.9	0.80-1.19	3.70001	4.2389	6.9388	5.6907	1.5505	2.6538	-0.4637	3.9046	4.0562	3.4131	4.1649	1.5649	1.8896				0	0
10	0	4	4	5	5	4	0	0	0	0	0	0	0	0	0	0	0	0	0	0	1	1	0	0	0	1.00-1.49	0-0.99	0-19.9	0-0.79	3.6704	2.6242	6.4737	5.7915	1.8263	3.17298	0.7463	3.5471	3.1489	1.3895	2.4609	1.2376	1.2468		1	0		0	1.00-1.49	1.0-3.99
34	0	4	4	5	5	4	0	0	0	0	0	0	0	0	0	0	0	0	0	0	2	0	1	0	1	1.50-1.99	4.0-7.99	0-19.9	1.20-1.79	7.6684	4.7914	6.1517	5.5207	2.1021	2.48345	4.3023	3.8308	4.7083	1.9204	5.5126	1.3253	1.0616					1
317	0	4	4	5	5	4	0	0	0	0	0	0	0	0	0	0	0	0	0	0	2	1	1	0	0	1.00-1.49	4.0-7.99	0-19.9	0.80-1.19	9.35545	3.9083	8.0128	5.7523	3.5618	3.73328	0.993	3.6134	3.4242	4.1313	4.0917	0.9283	0.8645	2	2	0	0	0	0.50-0.99	1.0-3.99
181	0	2	5	5	2	2	1	0	0	1	1	0	0	0	0	0					5	2	2	1	0	0.50-0.99	8.0-11.99	20-59.0	0.80-1.19	12.5877	3.6027	7.9714	6.0352	4.0899	4.20235	0.3557	5.3286	4.4041	5.431	4.654	1.9728	-0.0657	7	1	2	3	1	1.00-1.49	12.0+
215	0	3	5	5	5	3	0	0	0	0	0	0	0	0	0	0	0	0	0	0	1	0	1	0	0	2+	4.0-7.99	0-19.9	0.80-1.19	3.01977	3.0817	6.9452	6.0048	1.2327	2.2595	0.9678	3.2714	3.4969	1.8739	4.2865	1.9206	1.5746
386	0	3	5	5	5	3	0	0	0	0	0	0	0	0	0	0	0	0	0	0	1	0	1	0	0	2+	4.0-7.99	0-19.9	0.80-1.19	4.3398	4.0512	6.8182	5.6876	1.5775	1.6177	0.1438	2.9583	3.663	2.6857	3.0323	1.0126	1.1992
256	0	3	5	5	5	3	0	0	0	0	0	0	0	0	0	0	0	0	0	0	4	2	2	0	0	0.50-0.99	8.0-11.99	0-19.9	0.80-1.19	5.61119	3.6643	7.456	6.9371	3.9206	1.14958	1.739	5.7146	4.6177	2.5404	4.6113	1.5581	1.9354
255	0	4	5	5	5	4	0	0	0	0	0	0	0	0	0	0	0	0	0	0	3	1	1	0	1	1.00-1.49	4.0-7.99	0-19.9	1.20-1.79	18.9494	5.9566	8.4718	6.7483	4.2314	8.96868	1.9421	5.6585	5.526	3.4513	5.3991	1.7552	1.0274
151	0	4	5	5	5	4	0	0	0	0	0	0	0	0	0	0	0	0	0	0	0	0	0	0	0	1.50-1.99	1.0-3.99	0-19.9	0-0.79	3.21882	3.2679	6.1921	5.8194	0.9452	1.4919	1.2253	5.0423	3.0249	1.7247	3.4281	1.5875	1.4718
110	0	4	5	5	5	4	0	0	0	0	0	0	0	0	0	0	0	0	0	0	3	2	1	0	0	0.50-0.99	4.0-7.99	0-19.9	0.80-1.19	3.47194	3.9409	7.4669	5.5691	2.3452	1.8351	1.4682	4.1982	4.612	3.2153	4.1985	2.8991	1.2793
176	0	4	5	5	5	4	0	0	0	0	0	0	0	0	0	0	0	0	0	0	4	2	1	1	0	0.50-0.99	4.0-7.99	20-59.0	0-0.79	13.6641	3.5709	7.3556	5.4885	2.2125	6.37767	3.3682	6.3926	5.2652	3.6073	4.9722	1.2137	0.9638
200	0	4	5	5	5	4	0	0	0	0	0	0	0	0	0	0	0	0	0	0	1	0	0	0	1	2+	1.0-3.99	0-19.9	3+	16.085	4.2175	7.2233	5.7835	2.8054	6.41498	2.7086	4.8943	6.129	4.9714	6.732	0.5498	1.8109
381	0	4	5	5	5	4	0	0	0	0	0	0	0	0	0	0	0	0	0	0	5	0	1	3	1	1.50-1.99	4.0-7.99	180+	3+	20.806	5.0646	7.9498	6.4862	6.5932	6.0027	2.0724	6.3143	4.395	3.9542	5.6664	1.1533	0.9886
232	0	5	5	5	5	5	0	0	0	0	0	0	0	0	0	0	0	0	0	0	0	0	0	0	0	2+	1.0-3.99	0-19.9	0-0.79	1.71781	1.8565	7.2287	6.4695	1.0811	2.11728	-0.2584	2.7742	3.6876	2.8224	3.3393	2.5563	2.1062
126	0	5	5	5	5	5	0	0	0	0	0	0	0	0	0	0	0	0	0	0	1	1	0	0	0	1.00-1.49	1.0-3.99	0-19.9	0.80-1.19	3.79802	2.2898	6.1902	5.1906	1.1369	0.583775	1.417	3.9564	3.4842	1.9368	3.3603	1.377	0.6817
260	0	5	5	5	5	5	0	0	0	0	0	0	0	0	0	0	0	0	0	0		0	1		0	2+	4.0-7.99		0-0.79	3.6445	3.4756	6.7532	5.2485	1.7219	3.18773	1.6734	3.7589	3.9665	2.6003	4.2007	1.4348	2.1511
105	0	5	5	5	5	5	0	0	0	0	0	0	0	0	0	0	0	0	0	0	4	0	2	2	0	1.50-1.99	8.0-11.99	60-99.9	0.80-1.19	3.32764	1.7637	6.9309	5.6013	1.104	5.0687	0.4841	4.7956	3.7255	2.1239	3.7383	2.0822	1.516
65	0	5	5	5	5	5	0	0	0	0	0	0	0	0	0	0	0	0	0	0	1	0	1	0	0	2+	4.0-7.99	0-19.9	0.80-1.19	5.04269	2.4632	7.2042	4.7565	0.4395	2.83852	0.71	3.2502	4.0731	1.6589	3.8278	1.4506	0.1254
163	0	5	5	5	5	5	0	0	0	0	0	0	0	0	0	0	0	0	0	0	2	2	0	0	0	0.50-0.99	1.0-3.99	0-19.9	0.80-1.19	5.18634	2.4871	5.6084	5.323	1.099	3.76697	0.3847	5.7988	4.4569	2.3982	3.2926	1.869	0.3047
95	0	5	5	5	5	5	0	0	0	0	0	0	0	0	0	0	0	0	0	0	3	0	2	1	0	1.50-1.99	8.0-11.99	20-59.0	0-0.79	5.65332	2.5209	7.9207	6.0781	1.8341	7.02947	0.9945	4.526	3.4498	2.7184	3.287	2.1598	0.9138
104	0	5	5	5	5	5	0	0	0	0	0	0	0	0	0	0	0	0	0	0	3	2	1	0	0	0.50-0.99	4.0-7.99	0-19.9	0.80-1.19	8.88593	4.1131	8.3972	5.1948	2.2237	5.02342	1.0865	4.0185	4.9602	3.0585	4.6598	0.9545	1.2896
164	0	5	5	5	5	5	0	0	0	0	0	0	0	0	0	0	0	0	0	0	4	1	2	1	0	1.00-1.49	8.0-11.99	20-59.0	0.80-1.19	13.3024	4.2734	7.885	6.474	4.0747	4.62223	2.1611	5.7475	5.6666	3.8698	6.3898	1.7835	0.9821
[truncated: 41 more columns]
