# Supplementary material for: Prognostic tools and candidate drugs based on plasma proteomics of patients with severe COVID-19 complications
Source: Nat Commun. 2022 Feb 17;13:946. doi: 10.1038/s41467-022-28639-4 (PMC8854716; doi:10.1038/s41467-022-28639-4)
Supplement: Supplementary file 9 — Supplementary Data 6 [file 41467_2022_28639_MOESM9_ESM.xlsx]

## Sheet: Supplementary Data 6a
	Supplementary Data 6. (a) Statistical comparison for Figure 6a.
	One-way Anova with Tukey's multiple comparisons correction test							One-way Anova with Tukey's multiple comparisons correction test
	Day 28 outcomes	Predicted (LS) mean diff.	95% CI of diff.	Below threshold?	Summary	Adjusted P Value		Max Outcomes	Predicted (LS) mean diff.	95% CI of diff.	Below threshold?	Summary	Adjusted P Value
	Day 0 Score
	A1 vs. A2	12.79	1.719 to 23.85	Yes	*	0.0187		A1 vs. A2	15.1	4.542 to 25.65	Yes	**	0.0024
	A1 vs. A3	23.48	-18.07 to 65.03	No	ns	0.533		A1 vs. A3	24.89	15.40 to 34.38	Yes	****	<0.0001
	A1 vs. A4	18.87	-15.44 to 53.18	No	ns	0.5599		A1 vs. A4	29.79	16.98 to 42.59	Yes	****	<0.0001
	A1 vs. A5	26.07	17.57 to 34.57	Yes	****	<0.0001		A1 vs. A5	32.9	21.95 to 43.85	Yes	****	<0.0001
	A2 vs. A3	10.69	-30.88 to 52.27	No	ns	0.9556		A2 vs. A3	9.792	1.757 to 17.83	Yes	*	0.012
	A2 vs. A4	6.084	-28.25 to 40.42	No	ns	0.9888		A2 vs. A4	14.69	3.019 to 26.36	Yes	**	0.0068
	A2 vs. A5	13.29	4.702 to 21.87	Yes	***	0.0009		A2 vs. A5	17.8	7.704 to 27.90	Yes	****	<0.0001
	A3 vs. A4	-4.61	-57.02 to 47.80	No	ns	0.9993		A3 vs. A4	4.897	-5.733 to 15.53	No	ns	0.6355
	A3 vs. A5	2.592	-38.19 to 43.37	No	ns	0.9998		A3 vs. A5	8.011	-1.320 to 17.34	No	ns	0.1305
	A4 vs. A5	7.202	-26.17 to 40.58	No	ns	0.9765		A4 vs. A5	3.114	-8.265 to 14.49	No	ns	0.9441
	Day 3 Score
	A1 vs. A2	-3.772	-16.33 to 8.782	No	ns	0.7601		A1 vs. A2	7.147	-5.004 to 19.30	No	ns	0.351
	A1 vs. A3	21.21	-20.81 to 63.23	No	ns	0.6401		A1 vs. A3	43.55	32.20 to 54.90	Yes	****	<0.0001
	A1 vs. A4	39.52	4.646 to 74.40	Yes	*	0.0172		A1 vs. A4	50.55	31.77 to 69.33	Yes	****	<0.0001
	A1 vs. A5	40.89	30.48 to 51.30	Yes	****	<0.0001
	A2 vs. A3	24.98	-16.66 to 66.63	No	ns	0.4717		A2 vs. A3	36.4	27.97 to 44.84	Yes	****	<0.0001
	A2 vs. A4	43.29	8.866 to 77.72	Yes	**	0.0056		A2 vs. A4	43.4	26.38 to 60.43	Yes	****	<0.0001
	A2 vs. A5	44.66	35.47 to 53.85	Yes	****	<0.0001
	A3 vs. A4	18.31	-34.10 to 70.72	No	ns	0.8747		A3 vs. A4	6.999	-9.412 to 23.41	No	ns	0.6905
	A3 vs. A5	19.67	-21.20 to 60.55	No	ns	0.6809
	A4 vs. A5	1.364	-32.12 to 34.85	No	ns	>0.9999
	Day 7 Score
	A1 vs. A2	18.94	5.013 to 32.86	Yes	**	0.0042		A1 vs. A2	30.01	16.19 to 43.83	Yes	****	<0.0001
	A1 vs. A3	37.81	-21.01 to 96.64	No	ns	0.399		A1 vs. A3	62.29	48.32 to 76.26	Yes	****	<0.0001
	A1 vs. A4	59.31	23.77 to 94.85	Yes	****	<0.0001		A1 vs. A4	57.73	16.23 to 99.23	Yes	**	0.0021
	A1 vs. A5	58.43	45.78 to 71.08	Yes	****	<0.0001
	A2 vs. A3	18.87	-39.28 to 77.03	No	ns	0.9014		A2 vs. A3	32.28	22.36 to 42.21	Yes	****	<0.0001
	A2 vs. A4	40.37	5.943 to 74.80	Yes	*	0.0122		A2 vs. A4	27.72	-12.49 to 67.93	No	ns	0.2861
	A2 vs. A5	39.49	29.50 to 49.49	Yes	****	<0.0001
	A3 vs. A4	21.5	-44.79 to 87.79	No	ns	0.9017		A3 vs. A4	-4.564	-44.83 to 35.70	No	ns	0.9913
	A3 vs. A5	20.62	-37.16 to 78.40	No	ns	0.866
	A4 vs. A5	-0.8789	-34.66 to 32.91	No	ns	>0.9999
	Day 28 Score
	A1 vs. A2	40.92	17.82 to 64.03	Yes	***	0.0001		A1 vs. A2	43.19	19.39 to 66.99	Yes	****	<0.0001
	A1 vs. A5	44.89	20.02 to 69.77	Yes	****	<0.0001		A1 vs. A3	33.22	-4.697 to 71.14	No	ns	0.0995
	A2 vs. A5	3.972	-13.52 to 21.46	No	ns	0.855		A2 vs. A3	-9.964	-42.30 to 22.37	No	ns	0.7494

## Sheet: Supplementary Data 6b
	Supplementary Data 6. (b) Statistical comparison for Figure 6b.
	Two-way Anova with Tukey's multiple comparisons correction test
	Max Outcomes	Predicted (LS) mean diff.	95.00% CI of diff.	Below threshold?	Summary	Adjusted P Value
	Day 0 Score
	A1 vs. A2	15.1	5.126 to 25.07	Yes	**	0.0012
	A1 vs. Rest	26.91	18.29 to 35.52	Yes	****	<0.0001
	A2 vs. Rest	11.81	4.641 to 18.98	Yes	***	0.0004
	Day 3 Score
	A1 vs. A2	7.147	-4.332 to 18.63	No	ns	0.3098
	A1 vs. Rest	44.29	33.68 to 54.90	Yes	****	<0.0001
	A2 vs. Rest	37.14	29.34 to 44.95	Yes	****	<0.0001
	Day 7 Score
	A1 vs. A2	30.01	16.96 to 43.07	Yes	****	<0.0001
	A1 vs. Rest	62.14	49.00 to 75.27	Yes	****	<0.0001
	A2 vs. Rest	32.12	22.83 to 41.41	Yes	****	<0.0001
	Day 28 Score
	A1 vs. A2	53.05	28.74 to 77.36	Yes	****	<0.0001
	A1 vs. Rest	51.75	9.368 to 94.14	Yes	*	0.0118
	A2 vs. Rest	-1.294	-38.19 to 35.60	No	ns	0.9963

## Sheet: Supplementary Data 6c
	Supplementary Data 6. (c) Statistical comparison for Figure 7a and Supplementary Figure 6a.
	Variable	Groups compared	Test	P Value	Details
	Respiratory rate	> 21 (n=61) vs. ≤ 21 (n=38)	Unpaired t test two-tailed	0.0002	t=3.853, df=97
	WBC counts (× 109/L)	5-8 (n=40) vs. < 5 (n=22)	One-way Anova with Dunnett's multiple comparisons correction test	0.1878	95% CI of diff. -31.13 to 4.503
		8-11 (n=21) < 5 (n=22)		0.0817	95% CI of diff. -39.18 to 1.785
		> 11 (n=11) vs. < 5 (n=22)		0.0318	95% CI of diff. -51.45 to -1.865
	Glucose	5.6-6.9 (n=22) vs. < 5.6 (n=20)	One-way Anova with Dunnett's multiple comparisons correction test	>0.9999	95% CI of diff. -19.83 to 19.06
		7-10 (n=22) vs. < 5.6 (n=20)		0.0987	95% CI of diff. -36.48 to 2.407
		> 10 (n=20) vs. < 5.6 (n=20)		0.0007	95% CI of diff. -52.07 to -12.27
	Lymphocytes count (× 109/L)	1-1.5 (n=26) vs. > 1.5 (n=39)	One-way Anova with Dunnett's multiple comparisons correction test	0.014	95% CI of diff. -34.23 to -3.357
		< 1 (n=25) vs. > 1.5 (n=39)		0.009	95% CI of diff. -35.73 to -4.486
	Neutrophils count (× 109/L)	4-7.99 (n=33) vs. < 4 (n=31)	One-way Anova with Dunnett's multiple comparisons correction test	0.0123	95% CI of diff. -33.40 to -3.589
		> 8 (n=27) vs. < 4 (n=31)		0.0008	95% CI of diff. -41.36 to -9.992
	CRP (mg/mL)	20-60 (n=11) vs. < 20 (n=30)	One-way Anova with Dunnett's multiple comparisons correction test	0.6158	95% CI of diff. -32.40 to 12.69
		60-100 (n=14) vs. < 20 (n=30)		0.0207	95% CI of diff. -44.32 to -2.911
		> 100 (n=34) vs. < 20 (n=30)		<0.0001	95% CI of diff. -45.31 to -13.27
	Creatinine (mg/dL)	0.8-1.19 (n=63) vs. < 0.8 (n=17)	One-way Anova with Dunnett's multiple comparisons correction test	0.9162	95% CI of diff. -17.51 to 12.95
		≥ 1.2 (n=14) vs. < 0.79 (n=17)		<0.0001	95% CI of diff. -63.86 to -23.65
	Diagnosis at admission	gastroenteritis (n=2) vs. asymptomatic (n=17)	One-way Anova with Dunnett's multiple comparisons correction test	>0.9999	95% CI of diff. -39.10 to 39.07
		URTI (n=4) vs. asymptomatic (n=17)		>0.9999	95% CI of diff. -29.37 to 28.74
		Pneumonia (n=26) vs. asymptomatic (n=17)		0.9983	95% CI of diff. -18.56 to 14.06
		Multiple (n=3) vs. asymptomatic (n=17)		0.2244	95% CI of diff. -59.59 to -28.81
		Pneumonia and ARDS (n=36) vs. asymptomatic (n=17)		<0.0001	95% CI of diff. -63.27 to -23.84
		Pneumonia & another organs (n=12) vs. asymptomatic (n=17)		<0.0001	95% CI of diff. -57.46 to 8.027
	Grading	Grade 4 (n=43) vs. Grade 1 (n=12)	One-way Anova with Dunnett's multiple comparisons correction test	0.1585	95% CI of diff. -31.86 to 4.066
		Grade 5-6 (n=10) vs. Grade 1 (n=12)		0.618	95% CI of diff. -33.03 to 14.09
		Grade 7-10 (n=35) vs. Grade 1 (n=12)		<0.0001	95% CI of diff. -62.91 to -26.09
	Eosinophils (× 109/L)	0 (n=61) vs. > 0 (n=31)	Unpaired t test two-tailed	0.0017	t=3.241, df=89
	Age Groups	36-50 (n=34) vs. 18-35 (n=33)	One-way Anova with Dunnett's multiple comparisons correction test	0.3168	95% CI of diff. -26.09 to 5.873
		51-55 (n=17) vs. 18-35 (n=33)		0.9763	95% CI of diff. -16.73 to 22.32
		> 55 (n=16) vs. 18-35 (n=33)		0.0053	95% CI of diff. -46.47 to -6.620
	Age binary	> 40 (n=61) vs. ≤ 40 (n=39)	Unpaired t test two-tailed	0.0279	t=2.232, df=98
	Diabetes	Yes (n=31) vs. No (n=69)	Unpaired t test two-tailed	0.0007	t=3.481, df=98
	Oxygen saturation (SpO2)	≤ 97% (n=52) vs. > 97% (n=47)	Unpaired t test two-tailed	0.007	t=2.753, df=97
